# Supplementary material for: Signals of Variation in Human Mutation Rate at Multiple Levels of Sequence Context
Source: Mol Biol Evol. 2019 Feb 7;36(5):955–65. doi: 10.1093/molbev/msz023 (PMC6501879; doi:10.1093/molbev/msz023)
Supplement: Supplementary Data [file msz023_supp.zip]

Archive with 7 entries (7 files):
- supplement_r03.pdf
- supplementary_table_4.xls
- supplementary_table_5.xls
- supplemetary_table_2A.xls
- supplemetary_table_2B.xls
- supplemetary_table_2C.xls
- supplemetary_table_3.xls
