# Supplementary material for: Signals of Variation in Human Mutation Rate at Multiple Levels of Sequence Context
Source: Mol Biol Evol. 2019 Feb 7;36(5):955–65. doi: 10.1093/molbev/msz023 (PMC6501879; doi:10.1093/molbev/msz023)
Supplement: Supplementary Data [file msz023_supp.zip › supplementary_table_4.xls]

## Sheet: supplementary_table_4
Context	p.KG	p.SGDP	Agreement
TCC->T	0	0	Agree
ACC->T	3.17235e-308	2.30897e-161	Agree Mostly
TCT->T	2.86812e-196	0	Agree Mostly
GAT->T	5.36134e-111	1.44649e-23	Agree
ACC->A	1.2486e-98	4.69066e-17	Agree
CCC->T	2.15437e-69	6.22383e-68	Agree
ACA->T	2.90492e-60	2.62242e-30	Agree Mostly
TCA->T	9.74331e-52	1.66303e-13	Agree Somewhat
ACT->T	3.14214e-51	1.19405e-45	Agree Somewhat
TCG->T	1.55653e-49	1.4893e-25	Disagree
ACG->T	2.09002e-48	1.1953e-43	Disagree
GCG->T	3.75621e-45	4.34009e-15	Disagree
GCT->T	1.79108e-40	7.89315e-07	Disagree
GAC->T	6.49689e-40	5.57327e-10	Agree Mostly
GCC->T	1.09562e-37	3.29796e-14	Agree Somewhat
TAA->T	6.22228e-36	1.4623e-31	Disagree
CAC->G	7.05589e-33	4.47086e-16	Agree Somewhat
CCG->T	8.58733e-32	3.2664e-44	Disagree
CCA->T	3.03566e-27	1.50723e-31	Agree
GCC->A	8.04291e-25	2.56665e-05	Agree
TAT->C	1.24423e-20	1.27966e-28	Disagree
AAC->C	1.60703e-20	1.76485e-30	Disagree Somewhat
TCC->A	5.47975e-20	7.76939e-24	Agree
GCG->G	8.10963e-20	8.83168e-18	Disagree
CCC->A	3.44556e-19	1.12506e-36	Agree Somewhat
CCC->G	8.57632e-18	5.39722e-13	Agree
AAC->T	6.63834e-16	2.74615e-05	Agree Somewhat
CAA->G	1.43199e-15	8.63613e-31	Agree Mostly
CAG->G	9.6287e-14	8.82209e-50	Agree Somewhat
CAC->C	1.15669e-13	0	Agree Somewhat
CAC->T	3.46335e-13	2.22778e-28	Disagree Mostly
ACT->G	6.25808e-13	1.19692e-17	Agree Somewhat
TAA->G	2.35876e-12	2.79617e-05	Disagree
AAG->G	4.20136e-12	2.73012e-07	Disagree
AAA->G	1.93362e-11	2.54588e-05	Agree
TAT->T	9.49217e-11	1.74397e-268	Disagree
TAC->C	4.54704e-10	9.15567e-18	Disagree Mostly
AAA->C	3.41875e-09	2.09026e-12	Disagree Mostly
AAA->T	9.30525e-09	3.76633e-30	Disagree Mostly
GAA->T	5.92974e-08	6.23607e-12	Agree Mostly
CAT->G	6.10453e-07	7.11039e-57	Disagree
GAA->G	6.16111e-07	5.16395e-15	Disagree Somewhat
GAG->G	7.31695e-07	3.71835e-79	Disagree Mostly
CAG->C	6.11122e-06	2.97032e-05	Disagree
GAC->G	1.02754e-05	2.83997e-18	Agree Somewhat
AAC->G	1.58634e-05	7.87003e-35	Agree Somewhat
AAT->G	2.75806e-05	4.30949e-74	Agree Somewhat
GAG->T	0.000149101	5.06645e-29	Agree Somewhat
GAC->C	0.000420493	6.19119e-25	Disagree Mostly
TAC->T	0.000503938	9.53993e-12	Agree Somewhat
