# Supplementary material for: Signals of Variation in Human Mutation Rate at Multiple Levels of Sequence Context
Source: Mol Biol Evol. 2019 Feb 7;36(5):955–65. doi: 10.1093/molbev/msz023 (PMC6501879; doi:10.1093/molbev/msz023)
Supplement: Supplementary Data [file msz023_supp.zip › supplementary_table_5.xls]

## Sheet: supplementary_table_5
Context	X5mer	X3mer	X1mer	AFR.Count	EUR.Count	EAS.Count	SAS.Count	feasible_to_test
AAAAAAA->C	AAAAA->C	AAA->C	A->C	9054	1977	1505	906	TRUE
AAAAAAA->G	AAAAA->G	AAA->G	A->G	10457	2225	1628	991	TRUE
AAAAAAA->T	AAAAA->T	AAA->T	A->T	5052	1295	980	618	TRUE
AAAAAAC->C	AAAAA->C	AAA->C	A->C	995	223	163	81	TRUE
AAAAAAC->G	AAAAA->G	AAA->G	A->G	337	78	52	40	TRUE
AAAAAAC->T	AAAAA->T	AAA->T	A->T	199	35	31	19	TRUE
AAAAAAG->C	AAAAA->C	AAA->C	A->C	368	69	47	28	TRUE
AAAAAAG->G	AAAAA->G	AAA->G	A->G	1752	368	276	161	TRUE
AAAAAAG->T	AAAAA->T	AAA->T	A->T	279	57	41	33	TRUE
AAAAAAT->C	AAAAA->C	AAA->C	A->C	729	130	93	66	TRUE
AAAAAAT->G	AAAAA->G	AAA->G	A->G	688	110	90	48	TRUE
AAAAAAT->T	AAAAA->T	AAA->T	A->T	1275	269	209	118	TRUE
AAAAACA->C	AAAAC->C	AAA->C	A->C	896	183	156	97	TRUE
AAAAACA->G	AAAAC->G	AAA->G	A->G	529	87	68	53	TRUE
AAAAACA->T	AAAAC->T	AAA->T	A->T	247	53	42	25	TRUE
AAAAACC->C	AAAAC->C	AAA->C	A->C	287	78	54	25	TRUE
AAAAACC->G	AAAAC->G	AAA->G	A->G	118	24	21	14	TRUE
AAAAACC->T	AAAAC->T	AAA->T	A->T	143	17	25	15	TRUE
AAAAACG->C	AAAAC->C	AAA->C	A->C	39	8	6	3	FALSE
AAAAACG->G	AAAAC->G	AAA->G	A->G	36	4	5	1	FALSE
AAAAACG->T	AAAAC->T	AAA->T	A->T	21	0	1	2	FALSE
AAAAACT->C	AAAAC->C	AAA->C	A->C	298	79	60	22	TRUE
AAAAACT->G	AAAAC->G	AAA->G	A->G	227	48	37	25	TRUE
AAAAACT->T	AAAAC->T	AAA->T	A->T	244	46	28	17	TRUE
AAAAAGA->C	AAAAG->C	AAA->C	A->C	479	74	79	44	TRUE
AAAAAGA->G	AAAAG->G	AAA->G	A->G	1902	437	300	176	TRUE
AAAAAGA->T	AAAAG->T	AAA->T	A->T	263	54	41	25	TRUE
AAAAAGC->C	AAAAG->C	AAA->C	A->C	127	31	31	16	TRUE
AAAAAGC->G	AAAAG->G	AAA->G	A->G	255	66	40	15	TRUE
AAAAAGC->T	AAAAG->T	AAA->T	A->T	77	22	9	3	TRUE
AAAAAGG->C	AAAAG->C	AAA->C	A->C	150	36	20	16	TRUE
AAAAAGG->G	AAAAG->G	AAA->G	A->G	411	97	68	41	TRUE
AAAAAGG->T	AAAAG->T	AAA->T	A->T	93	23	19	11	TRUE
AAAAAGT->C	AAAAG->C	AAA->C	A->C	262	43	40	39	TRUE
AAAAAGT->G	AAAAG->G	AAA->G	A->G	352	85	71	39	TRUE
AAAAAGT->T	AAAAG->T	AAA->T	A->T	184	35	37	20	TRUE
AAAAATA->C	AAAAT->C	AAA->C	A->C	677	137	99	57	TRUE
AAAAATA->G	AAAAT->G	AAA->G	A->G	677	107	100	61	TRUE
AAAAATA->T	AAAAT->T	AAA->T	A->T	1453	322	227	143	TRUE
AAAAATC->C	AAAAT->C	AAA->C	A->C	299	47	46	26	TRUE
AAAAATC->G	AAAAT->G	AAA->G	A->G	256	40	36	20	TRUE
AAAAATC->T	AAAAT->T	AAA->T	A->T	449	103	73	38	TRUE
AAAAATG->C	AAAAT->C	AAA->C	A->C	334	70	44	32	TRUE
AAAAATG->G	AAAAT->G	AAA->G	A->G	371	61	52	23	TRUE
AAAAATG->T	AAAAT->T	AAA->T	A->T	279	71	56	25	TRUE
AAAAATT->C	AAAAT->C	AAA->C	A->C	900	157	134	63	TRUE
AAAAATT->G	AAAAT->G	AAA->G	A->G	451	75	56	32	TRUE
AAAAATT->T	AAAAT->T	AAA->T	A->T	906	166	147	84	TRUE
AAAACAA->C	AAACA->C	AAC->C	A->C	1198	304	242	132	TRUE
AAAACAA->G	AAACA->G	AAC->G	A->G	1281	214	199	117	TRUE
AAAACAA->T	AAACA->T	AAC->T	A->T	331	68	66	38	TRUE
AAAACAC->C	AAACA->C	AAC->C	A->C	463	97	79	48	TRUE
AAAACAC->G	AAACA->G	AAC->G	A->G	409	59	66	40	TRUE
AAAACAC->T	AAACA->T	AAC->T	A->T	149	27	15	8	TRUE
AAAACAG->C	AAACA->C	AAC->C	A->C	390	122	89	53	TRUE
AAAACAG->G	AAACA->G	AAC->G	A->G	658	118	91	60	TRUE
AAAACAG->T	AAACA->T	AAC->T	A->T	125	19	18	11	TRUE
AAAACAT->C	AAACA->C	AAC->C	A->C	328	93	64	34	TRUE
AAAACAT->G	AAACA->G	AAC->G	A->G	645	111	108	53	TRUE
AAAACAT->T	AAACA->T	AAC->T	A->T	231	52	47	29	TRUE
AAAACCA->C	AAACC->C	AAC->C	A->C	537	112	100	68	TRUE
AAAACCA->G	AAACC->G	AAC->G	A->G	555	93	91	62	TRUE
AAAACCA->T	AAACC->T	AAC->T	A->T	174	33	19	21	TRUE
AAAACCC->C	AAACC->C	AAC->C	A->C	655	192	141	79	TRUE
AAAACCC->G	AAACC->G	AAC->G	A->G	296	65	31	25	TRUE
AAAACCC->T	AAACC->T	AAC->T	A->T	175	27	28	19	TRUE
AAAACCG->C	AAACC->C	AAC->C	A->C	44	8	7	5	FALSE
AAAACCG->G	AAACC->G	AAC->G	A->G	39	9	10	2	FALSE
AAAACCG->T	AAACC->T	AAC->T	A->T	9	4	3	1	FALSE
AAAACCT->C	AAACC->C	AAC->C	A->C	320	90	80	40	TRUE
AAAACCT->G	AAACC->G	AAC->G	A->G	323	41	32	22	TRUE
AAAACCT->T	AAACC->T	AAC->T	A->T	152	31	38	19	TRUE
AAAACGA->C	AAACG->C	AAC->C	A->C	49	24	9	10	TRUE
AAAACGA->G	AAACG->G	AAC->G	A->G	53	8	8	8	TRUE
AAAACGA->T	AAACG->T	AAC->T	A->T	19	3	3	0	FALSE
AAAACGC->C	AAACG->C	AAC->C	A->C	20	5	8	2	FALSE
AAAACGC->G	AAACG->G	AAC->G	A->G	26	3	2	2	FALSE
AAAACGC->T	AAACG->T	AAC->T	A->T	14	0	0	1	FALSE
AAAACGG->C	AAACG->C	AAC->C	A->C	35	12	6	4	FALSE
AAAACGG->G	AAACG->G	AAC->G	A->G	39	3	3	3	FALSE
AAAACGG->T	AAACG->T	AAC->T	A->T	14	3	0	1	FALSE
AAAACGT->C	AAACG->C	AAC->C	A->C	40	10	10	7	FALSE
AAAACGT->G	AAACG->G	AAC->G	A->G	64	17	6	7	TRUE
AAAACGT->T	AAACG->T	AAC->T	A->T	15	3	4	0	FALSE
AAAACTA->C	AAACT->C	AAC->C	A->C	282	83	56	39	TRUE
AAAACTA->G	AAACT->G	AAC->G	A->G	479	97	75	45	TRUE
AAAACTA->T	AAACT->T	AAC->T	A->T	232	42	43	26	TRUE
AAAACTC->C	AAACT->C	AAC->C	A->C	292	75	49	31	TRUE
AAAACTC->G	AAACT->G	AAC->G	A->G	250	39	29	23	TRUE
AAAACTC->T	AAACT->T	AAC->T	A->T	244	30	53	21	TRUE
AAAACTG->C	AAACT->C	AAC->C	A->C	325	90	48	44	TRUE
AAAACTG->G	AAACT->G	AAC->G	A->G	392	68	62	41	TRUE
AAAACTG->T	AAACT->T	AAC->T	A->T	148	31	24	15	TRUE
AAAACTT->C	AAACT->C	AAC->C	A->C	329	96	70	46	TRUE
AAAACTT->G	AAACT->G	AAC->G	A->G	465	80	35	29	TRUE
AAAACTT->T	AAACT->T	AAC->T	A->T	287	47	45	24	TRUE
AAAAGAA->C	AAAGA->C	AAG->C	A->C	371	66	61	36	TRUE
AAAAGAA->G	AAAGA->G	AAG->G	A->G	1991	580	385	225	TRUE
AAAAGAA->T	AAAGA->T	AAG->T	A->T	335	68	51	33	TRUE
AAAAGAC->C	AAAGA->C	AAG->C	A->C	118	22	18	9	TRUE
AAAAGAC->G	AAAGA->G	AAG->G	A->G	331	94	64	40	TRUE
AAAAGAC->T	AAAGA->T	AAG->T	A->T	107	13	9	15	TRUE
AAAAGAG->C	AAAGA->C	AAG->C	A->C	142	26	20	15	TRUE
AAAAGAG->G	AAAGA->G	AAG->G	A->G	732	176	144	72	TRUE
AAAAGAG->T	AAAGA->T	AAG->T	A->T	103	26	17	11	TRUE
AAAAGAT->C	AAAGA->C	AAG->C	A->C	183	38	15	17	TRUE
AAAAGAT->G	AAAGA->G	AAG->G	A->G	455	119	102	52	TRUE
AAAAGAT->T	AAAGA->T	AAG->T	A->T	171	40	32	21	TRUE
AAAAGCA->C	AAAGC->C	AAG->C	A->C	161	34	27	16	TRUE
AAAAGCA->G	AAAGC->G	AAG->G	A->G	519	131	111	50	TRUE
AAAAGCA->T	AAAGC->T	AAG->T	A->T	148	22	15	12	TRUE
AAAAGCC->C	AAAGC->C	AAG->C	A->C	72	19	15	9	TRUE
AAAAGCC->G	AAAGC->G	AAG->G	A->G	190	61	47	27	TRUE
AAAAGCC->T	AAAGC->T	AAG->T	A->T	76	22	15	10	TRUE
AAAAGCG->C	AAAGC->C	AAG->C	A->C	12	5	5	0	FALSE
AAAAGCG->G	AAAGC->G	AAG->G	A->G	42	16	12	4	FALSE
AAAAGCG->T	AAAGC->T	AAG->T	A->T	10	3	1	1	FALSE
AAAAGCT->C	AAAGC->C	AAG->C	A->C	114	21	16	11	TRUE
AAAAGCT->G	AAAGC->G	AAG->G	A->G	253	77	56	30	TRUE
AAAAGCT->T	AAAGC->T	AAG->T	A->T	117	26	17	10	TRUE
AAAAGGA->C	AAAGG->C	AAG->C	A->C	165	32	27	16	TRUE
AAAAGGA->G	AAAGG->G	AAG->G	A->G	648	206	121	74	TRUE
AAAAGGA->T	AAAGG->T	AAG->T	A->T	164	31	22	12	TRUE
AAAAGGC->C	AAAGG->C	AAG->C	A->C	92	17	14	6	TRUE
AAAAGGC->G	AAAGG->G	AAG->G	A->G	240	70	68	43	TRUE
AAAAGGC->T	AAAGG->T	AAG->T	A->T	63	17	16	10	TRUE
AAAAGGG->C	AAAGG->C	AAG->C	A->C	115	22	16	5	TRUE
AAAAGGG->G	AAAGG->G	AAG->G	A->G	492	135	82	59	TRUE
AAAAGGG->T	AAAGG->T	AAG->T	A->T	75	17	11	6	TRUE
AAAAGGT->C	AAAGG->C	AAG->C	A->C	100	23	22	9	TRUE
AAAAGGT->G	AAAGG->G	AAG->G	A->G	304	94	61	35	TRUE
AAAAGGT->T	AAAGG->T	AAG->T	A->T	140	19	20	18	TRUE
AAAAGTA->C	AAAGT->C	AAG->C	A->C	173	38	26	23	TRUE
AAAAGTA->G	AAAGT->G	AAG->G	A->G	531	155	104	56	TRUE
AAAAGTA->T	AAAGT->T	AAG->T	A->T	248	32	42	22	TRUE
AAAAGTC->C	AAAGT->C	AAG->C	A->C	138	22	18	15	TRUE
AAAAGTC->G	AAAGT->G	AAG->G	A->G	259	77	68	28	TRUE
AAAAGTC->T	AAAGT->T	AAG->T	A->T	213	38	43	29	TRUE
AAAAGTG->C	AAAGT->C	AAG->C	A->C	157	29	23	12	TRUE
AAAAGTG->G	AAAGT->G	AAG->G	A->G	392	112	78	60	TRUE
AAAAGTG->T	AAAGT->T	AAG->T	A->T	171	40	27	13	TRUE
AAAAGTT->C	AAAGT->C	AAG->C	A->C	233	27	31	25	TRUE
AAAAGTT->G	AAAGT->G	AAG->G	A->G	434	118	89	42	TRUE
AAAAGTT->T	AAAGT->T	AAG->T	A->T	328	64	45	31	TRUE
AAAATAA->C	AAATA->C	AAT->C	A->C	546	101	72	43	TRUE
AAAATAA->G	AAATA->G	AAT->G	A->G	1804	309	257	170	TRUE
AAAATAA->T	AAATA->T	AAT->T	A->T	759	228	189	106	TRUE
AAAATAC->C	AAATA->C	AAT->C	A->C	333	54	53	26	TRUE
AAAATAC->G	AAATA->G	AAT->G	A->G	735	124	108	81	TRUE
AAAATAC->T	AAATA->T	AAT->T	A->T	439	137	95	67	TRUE
AAAATAG->C	AAATA->C	AAT->C	A->C	171	26	20	14	TRUE
AAAATAG->G	AAATA->G	AAT->G	A->G	681	118	94	65	TRUE
AAAATAG->T	AAATA->T	AAT->T	A->T	317	95	72	43	TRUE
AAAATAT->C	AAATA->C	AAT->C	A->C	445	90	70	38	TRUE
AAAATAT->G	AAATA->G	AAT->G	A->G	1140	213	170	101	TRUE
AAAATAT->T	AAATA->T	AAT->T	A->T	539	198	119	77	TRUE
AAAATCA->C	AAATC->C	AAT->C	A->C	229	53	30	25	TRUE
AAAATCA->G	AAATC->G	AAT->G	A->G	778	110	89	63	TRUE
AAAATCA->T	AAATC->T	AAT->T	A->T	291	129	83	47	TRUE
AAAATCC->C	AAATC->C	AAT->C	A->C	121	20	21	11	TRUE
AAAATCC->G	AAATC->G	AAT->G	A->G	267	47	49	30	TRUE
AAAATCC->T	AAATC->T	AAT->T	A->T	185	81	62	25	TRUE
AAAATCG->C	AAATC->C	AAT->C	A->C	17	3	0	0	FALSE
AAAATCG->G	AAATC->G	AAT->G	A->G	67	12	7	4	TRUE
AAAATCG->T	AAATC->T	AAT->T	A->T	26	9	6	3	FALSE
AAAATCT->C	AAATC->C	AAT->C	A->C	193	34	28	20	TRUE
AAAATCT->G	AAATC->G	AAT->G	A->G	619	112	96	53	TRUE
AAAATCT->T	AAATC->T	AAT->T	A->T	272	103	70	34	TRUE
AAAATGA->C	AAATG->C	AAT->C	A->C	212	38	33	21	TRUE
AAAATGA->G	AAATG->G	AAT->G	A->G	885	133	128	95	TRUE
AAAATGA->T	AAATG->T	AAT->T	A->T	291	102	77	50	TRUE
AAAATGC->C	AAATG->C	AAT->C	A->C	138	31	11	6	TRUE
AAAATGC->G	AAATG->G	AAT->G	A->G	410	79	66	32	TRUE
AAAATGC->T	AAATG->T	AAT->T	A->T	198	76	40	34	TRUE
AAAATGG->C	AAATG->C	AAT->C	A->C	159	21	24	14	TRUE
AAAATGG->G	AAATG->G	AAT->G	A->G	542	101	67	64	TRUE
AAAATGG->T	AAATG->T	AAT->T	A->T	229	62	41	23	TRUE
AAAATGT->C	AAATG->C	AAT->C	A->C	286	71	39	34	TRUE
AAAATGT->G	AAATG->G	AAT->G	A->G	851	135	126	77	TRUE
AAAATGT->T	AAATG->T	AAT->T	A->T	370	130	96	46	TRUE
AAAATTA->C	AAATT->C	AAT->C	A->C	441	70	75	45	TRUE
AAAATTA->G	AAATT->G	AAT->G	A->G	1228	199	155	100	TRUE
AAAATTA->T	AAATT->T	AAT->T	A->T	881	312	230	133	TRUE
AAAATTC->C	AAATT->C	AAT->C	A->C	176	27	32	24	TRUE
AAAATTC->G	AAATT->G	AAT->G	A->G	388	65	52	40	TRUE
AAAATTC->T	AAATT->T	AAT->T	A->T	340	107	69	36	TRUE
AAAATTG->C	AAATT->C	AAT->C	A->C	158	18	28	22	TRUE
AAAATTG->G	AAATT->G	AAT->G	A->G	525	85	76	43	TRUE
AAAATTG->T	AAATT->T	AAT->T	A->T	338	107	83	42	TRUE
AAAATTT->C	AAATT->C	AAT->C	A->C	425	58	52	39	TRUE
AAAATTT->G	AAATT->G	AAT->G	A->G	825	144	94	59	TRUE
AAAATTT->T	AAATT->T	AAT->T	A->T	2865	585	409	256	TRUE
AAACAAA->A	AACAA->A	ACA->A	C->A	3830	1293	781	478	TRUE
AAACAAA->G	AACAA->G	ACA->G	C->G	935	192	145	101	TRUE
AAACAAA->T	AACAA->T	ACA->T	C->T	1638	352	266	183	TRUE
AAACAAC->A	AACAA->A	ACA->A	C->A	711	175	128	78	TRUE
AAACAAC->G	AACAA->G	ACA->G	C->G	142	27	25	13	TRUE
AAACAAC->T	AACAA->T	ACA->T	C->T	458	85	65	40	TRUE
AAACAAG->A	AACAA->A	ACA->A	C->A	415	124	117	45	TRUE
AAACAAG->G	AACAA->G	ACA->G	C->G	288	50	52	25	TRUE
AAACAAG->T	AACAA->T	ACA->T	C->T	530	114	73	45	TRUE
AAACAAT->A	AACAA->A	ACA->A	C->A	581	137	81	68	TRUE
AAACAAT->G	AACAA->G	ACA->G	C->G	188	52	30	14	TRUE
AAACAAT->T	AACAA->T	ACA->T	C->T	787	135	107	66	TRUE
AAACACA->A	AACAC->A	ACA->A	C->A	534	194	122	73	TRUE
AAACACA->G	AACAC->G	ACA->G	C->G	165	36	23	12	TRUE
AAACACA->T	AACAC->T	ACA->T	C->T	864	132	128	79	TRUE
AAACACC->A	AACAC->A	ACA->A	C->A	153	47	28	13	TRUE
AAACACC->G	AACAC->G	ACA->G	C->G	52	10	6	5	FALSE
AAACACC->T	AACAC->T	ACA->T	C->T	464	68	62	34	TRUE
AAACACG->A	AACAC->A	ACA->A	C->A	24	6	4	5	FALSE
AAACACG->G	AACAC->G	ACA->G	C->G	16	0	2	1	FALSE
AAACACG->T	AACAC->T	ACA->T	C->T	72	16	7	6	TRUE
AAACACT->A	AACAC->A	ACA->A	C->A	163	52	25	24	TRUE
AAACACT->G	AACAC->G	ACA->G	C->G	106	14	11	5	TRUE
AAACACT->T	AACAC->T	ACA->T	C->T	543	94	74	45	TRUE
AAACAGA->A	AACAG->A	ACA->A	C->A	340	127	58	47	TRUE
AAACAGA->G	AACAG->G	ACA->G	C->G	494	82	65	46	TRUE
AAACAGA->T	AACAG->T	ACA->T	C->T	797	143	104	66	TRUE
AAACAGC->A	AACAG->A	ACA->A	C->A	111	35	28	23	TRUE
AAACAGC->G	AACAG->G	ACA->G	C->G	243	54	46	24	TRUE
AAACAGC->T	AACAG->T	ACA->T	C->T	469	60	82	34	TRUE
AAACAGG->A	AACAG->A	ACA->A	C->A	146	59	27	26	TRUE
AAACAGG->G	AACAG->G	ACA->G	C->G	218	46	37	17	TRUE
AAACAGG->T	AACAG->T	ACA->T	C->T	542	92	65	47	TRUE
AAACAGT->A	AACAG->A	ACA->A	C->A	186	53	34	32	TRUE
AAACAGT->G	AACAG->G	ACA->G	C->G	363	71	56	31	TRUE
AAACAGT->T	AACAG->T	ACA->T	C->T	523	94	61	44	TRUE
AAACATA->A	AACAT->A	ACA->A	C->A	266	63	34	35	TRUE
AAACATA->G	AACAT->G	ACA->G	C->G	129	16	18	13	TRUE
AAACATA->T	AACAT->T	ACA->T	C->T	996	192	127	86	TRUE
AAACATC->A	AACAT->A	ACA->A	C->A	137	32	22	11	TRUE
AAACATC->G	AACAT->G	ACA->G	C->G	54	8	8	5	TRUE
AAACATC->T	AACAT->T	ACA->T	C->T	628	121	81	61	TRUE
AAACATG->A	AACAT->A	ACA->A	C->A	170	33	21	17	TRUE
AAACATG->G	AACAT->G	ACA->G	C->G	105	23	12	6	TRUE
AAACATG->T	AACAT->T	ACA->T	C->T	681	133	101	70	TRUE
AAACATT->A	AACAT->A	ACA->A	C->A	350	88	50	37	TRUE
AAACATT->G	AACAT->G	ACA->G	C->G	156	16	13	15	TRUE
AAACATT->T	AACAT->T	ACA->T	C->T	1407	279	196	140	TRUE
AAACCAA->A	AACCA->A	ACC->A	C->A	870	196	145	94	TRUE
AAACCAA->G	AACCA->G	ACC->G	C->G	232	45	32	29	TRUE
AAACCAA->T	AACCA->T	ACC->T	C->T	643	159	79	71	TRUE
AAACCAC->A	AACCA->A	ACC->A	C->A	486	99	72	54	TRUE
AAACCAC->G	AACCA->G	ACC->G	C->G	143	30	19	13	TRUE
AAACCAC->T	AACCA->T	ACC->T	C->T	426	92	39	46	TRUE
AAACCAG->A	AACCA->A	ACC->A	C->A	414	73	70	49	TRUE
AAACCAG->G	AACCA->G	ACC->G	C->G	207	33	28	11	TRUE
AAACCAG->T	AACCA->T	ACC->T	C->T	436	100	43	51	TRUE
AAACCAT->A	AACCA->A	ACC->A	C->A	440	76	70	50	TRUE
AAACCAT->G	AACCA->G	ACC->G	C->G	176	30	23	11	TRUE
AAACCAT->T	AACCA->T	ACC->T	C->T	550	166	56	70	TRUE
AAACCCA->A	AACCC->A	ACC->A	C->A	480	108	98	46	TRUE
AAACCCA->G	AACCC->G	ACC->G	C->G	146	18	22	11	TRUE
AAACCCA->T	AACCC->T	ACC->T	C->T	576	131	54	50	TRUE
AAACCCC->A	AACCC->A	ACC->A	C->A	1042	230	157	109	TRUE
AAACCCC->G	AACCC->G	ACC->G	C->G	143	36	26	9	TRUE
AAACCCC->T	AACCC->T	ACC->T	C->T	664	146	76	70	TRUE
AAACCCG->A	AACCC->A	ACC->A	C->A	34	7	6	9	FALSE
AAACCCG->G	AACCC->G	ACC->G	C->G	13	4	3	0	FALSE
AAACCCG->T	AACCC->T	ACC->T	C->T	47	16	5	4	FALSE
AAACCCT->A	AACCC->A	ACC->A	C->A	675	158	109	77	TRUE
AAACCCT->G	AACCC->G	ACC->G	C->G	137	19	17	9	TRUE
AAACCCT->T	AACCC->T	ACC->T	C->T	565	130	55	65	TRUE
AAACCGA->A	AACCG->A	ACC->A	C->A	61	12	11	4	TRUE
AAACCGA->G	AACCG->G	ACC->G	C->G	11	4	3	0	FALSE
AAACCGA->T	AACCG->T	ACC->T	C->T	59	12	8	9	TRUE
AAACCGC->A	AACCG->A	ACC->A	C->A	33	2	5	3	FALSE
AAACCGC->G	AACCG->G	ACC->G	C->G	10	2	1	0	FALSE
AAACCGC->T	AACCG->T	ACC->T	C->T	36	12	3	6	FALSE
AAACCGG->A	AACCG->A	ACC->A	C->A	17	2	2	2	FALSE
AAACCGG->G	AACCG->G	ACC->G	C->G	15	1	3	0	FALSE
AAACCGG->T	AACCG->T	ACC->T	C->T	30	5	3	2	FALSE
AAACCGT->A	AACCG->A	ACC->A	C->A	33	10	5	4	FALSE
AAACCGT->G	AACCG->G	ACC->G	C->G	13	3	1	0	FALSE
AAACCGT->T	AACCG->T	ACC->T	C->T	57	10	6	3	TRUE
AAACCTA->A	AACCT->A	ACC->A	C->A	289	48	46	23	TRUE
AAACCTA->G	AACCT->G	ACC->G	C->G	108	14	16	7	TRUE
AAACCTA->T	AACCT->T	ACC->T	C->T	419	95	40	35	TRUE
AAACCTC->A	AACCT->A	ACC->A	C->A	333	66	53	36	TRUE
AAACCTC->G	AACCT->G	ACC->G	C->G	79	13	11	8	TRUE
AAACCTC->T	AACCT->T	ACC->T	C->T	420	107	49	42	TRUE
AAACCTG->A	AACCT->A	ACC->A	C->A	379	78	60	46	TRUE
AAACCTG->G	AACCT->G	ACC->G	C->G	161	19	14	14	TRUE
AAACCTG->T	AACCT->T	ACC->T	C->T	577	143	67	53	TRUE
AAACCTT->A	AACCT->A	ACC->A	C->A	589	117	91	51	TRUE
AAACCTT->G	AACCT->G	ACC->G	C->G	192	30	31	15	TRUE
AAACCTT->T	AACCT->T	ACC->T	C->T	624	153	84	49	TRUE
AAACGAA->A	AACGA->A	ACG->A	C->A	118	15	10	16	TRUE
AAACGAA->G	AACGA->G	ACG->G	C->G	69	11	3	7	TRUE
AAACGAA->T	AACGA->T	ACG->T	C->T	1805	318	275	172	TRUE
AAACGAC->A	AACGA->A	ACG->A	C->A	40	15	7	3	FALSE
AAACGAC->G	AACGA->G	ACG->G	C->G	24	2	1	3	FALSE
AAACGAC->T	AACGA->T	ACG->T	C->T	612	94	100	44	TRUE
AAACGAG->A	AACGA->A	ACG->A	C->A	46	15	9	5	TRUE
AAACGAG->G	AACGA->G	ACG->G	C->G	49	5	7	2	FALSE
AAACGAG->T	AACGA->T	ACG->T	C->T	949	160	106	87	TRUE
AAACGAT->A	AACGA->A	ACG->A	C->A	59	7	9	7	TRUE
AAACGAT->G	AACGA->G	ACG->G	C->G	51	17	12	4	TRUE
AAACGAT->T	AACGA->T	ACG->T	C->T	1054	193	110	84	TRUE
AAACGCA->A	AACGC->A	ACG->A	C->A	67	10	9	5	TRUE
AAACGCA->G	AACGC->G	ACG->G	C->G	28	8	9	1	FALSE
AAACGCA->T	AACGC->T	ACG->T	C->T	1125	202	151	110	TRUE
AAACGCC->A	AACGC->A	ACG->A	C->A	32	6	6	1	FALSE
AAACGCC->G	AACGC->G	ACG->G	C->G	15	3	2	1	FALSE
AAACGCC->T	AACGC->T	ACG->T	C->T	714	116	103	59	TRUE
AAACGCG->A	AACGC->A	ACG->A	C->A	7	2	1	0	FALSE
AAACGCG->G	AACGC->G	ACG->G	C->G	3	1	0	0	FALSE
AAACGCG->T	AACGC->T	ACG->T	C->T	83	9	12	11	TRUE
AAACGCT->A	AACGC->A	ACG->A	C->A	55	11	5	5	TRUE
AAACGCT->G	AACGC->G	ACG->G	C->G	30	3	1	4	FALSE
AAACGCT->T	AACGC->T	ACG->T	C->T	1026	184	121	88	TRUE
AAACGGA->A	AACGG->A	ACG->A	C->A	78	18	7	5	TRUE
AAACGGA->G	AACGG->G	ACG->G	C->G	42	7	3	5	FALSE
AAACGGA->T	AACGG->T	ACG->T	C->T	1177	208	175	108	TRUE
AAACGGC->A	AACGG->A	ACG->A	C->A	30	6	7	4	FALSE
AAACGGC->G	AACGG->G	ACG->G	C->G	33	4	3	4	FALSE
AAACGGC->T	AACGG->T	ACG->T	C->T	782	123	119	68	TRUE
AAACGGG->A	AACGG->A	ACG->A	C->A	39	12	3	5	FALSE
AAACGGG->G	AACGG->G	ACG->G	C->G	36	5	9	7	FALSE
AAACGGG->T	AACGG->T	ACG->T	C->T	907	183	112	90	TRUE
AAACGGT->A	AACGG->A	ACG->A	C->A	38	11	13	3	FALSE
AAACGGT->G	AACGG->G	ACG->G	C->G	32	4	0	2	FALSE
AAACGGT->T	AACGG->T	ACG->T	C->T	869	171	117	74	TRUE
AAACGTA->A	AACGT->A	ACG->A	C->A	90	13	10	13	TRUE
AAACGTA->G	AACGT->G	ACG->G	C->G	56	9	5	3	FALSE
AAACGTA->T	AACGT->T	ACG->T	C->T	1274	231	190	89	TRUE
AAACGTC->A	AACGT->A	ACG->A	C->A	65	14	7	5	TRUE
AAACGTC->G	AACGT->G	ACG->G	C->G	21	4	3	2	FALSE
AAACGTC->T	AACGT->T	ACG->T	C->T	628	110	79	57	TRUE
AAACGTG->A	AACGT->A	ACG->A	C->A	70	12	9	7	TRUE
AAACGTG->G	AACGT->G	ACG->G	C->G	34	9	6	5	FALSE
AAACGTG->T	AACGT->T	ACG->T	C->T	1024	173	151	75	TRUE
AAACGTT->A	AACGT->A	ACG->A	C->A	117	24	22	13	TRUE
AAACGTT->G	AACGT->G	ACG->G	C->G	52	13	7	4	TRUE
AAACGTT->T	AACGT->T	ACG->T	C->T	1096	217	140	95	TRUE
AAACTAA->A	AACTA->A	ACT->A	C->A	198	47	32	23	TRUE
AAACTAA->G	AACTA->G	ACT->G	C->G	274	49	39	26	TRUE
AAACTAA->T	AACTA->T	ACT->T	C->T	523	104	47	48	TRUE
AAACTAC->A	AACTA->A	ACT->A	C->A	135	30	9	17	TRUE
AAACTAC->G	AACTA->G	ACT->G	C->G	175	26	32	17	TRUE
AAACTAC->T	AACTA->T	ACT->T	C->T	237	56	23	27	TRUE
AAACTAG->A	AACTA->A	ACT->A	C->A	94	24	32	13	TRUE
AAACTAG->G	AACTA->G	ACT->G	C->G	209	48	35	16	TRUE
AAACTAG->T	AACTA->T	ACT->T	C->T	277	56	39	33	TRUE
AAACTAT->A	AACTA->A	ACT->A	C->A	196	51	32	23	TRUE
AAACTAT->G	AACTA->G	ACT->G	C->G	360	41	52	24	TRUE
AAACTAT->T	AACTA->T	ACT->T	C->T	595	99	59	52	TRUE
AAACTCA->A	AACTC->A	ACT->A	C->A	100	21	17	11	TRUE
AAACTCA->G	AACTC->G	ACT->G	C->G	197	37	27	14	TRUE
AAACTCA->T	AACTC->T	ACT->T	C->T	580	121	74	54	TRUE
AAACTCC->A	AACTC->A	ACT->A	C->A	146	22	26	13	TRUE
AAACTCC->G	AACTC->G	ACT->G	C->G	134	26	20	6	TRUE
AAACTCC->T	AACTC->T	ACT->T	C->T	592	128	60	46	TRUE
AAACTCG->A	AACTC->A	ACT->A	C->A	5	0	1	1	FALSE
AAACTCG->G	AACTC->G	ACT->G	C->G	13	0	0	4	FALSE
AAACTCG->T	AACTC->T	ACT->T	C->T	52	8	10	3	FALSE
AAACTCT->A	AACTC->A	ACT->A	C->A	142	34	16	12	TRUE
AAACTCT->G	AACTC->G	ACT->G	C->G	233	27	32	18	TRUE
AAACTCT->T	AACTC->T	ACT->T	C->T	660	115	78	55	TRUE
AAACTGA->A	AACTG->A	ACT->A	C->A	174	29	23	16	TRUE
AAACTGA->G	AACTG->G	ACT->G	C->G	231	39	23	19	TRUE
AAACTGA->T	AACTG->T	ACT->T	C->T	565	103	48	39	TRUE
AAACTGC->A	AACTG->A	ACT->A	C->A	114	22	13	8	TRUE
AAACTGC->G	AACTG->G	ACT->G	C->G	195	26	15	11	TRUE
AAACTGC->T	AACTG->T	ACT->T	C->T	333	46	33	35	TRUE
AAACTGG->A	AACTG->A	ACT->A	C->A	147	23	33	15	TRUE
AAACTGG->G	AACTG->G	ACT->G	C->G	222	39	26	20	TRUE
AAACTGG->T	AACTG->T	ACT->T	C->T	409	95	54	37	TRUE
AAACTGT->A	AACTG->A	ACT->A	C->A	114	24	18	13	TRUE
AAACTGT->G	AACTG->G	ACT->G	C->G	217	38	24	16	TRUE
AAACTGT->T	AACTG->T	ACT->T	C->T	481	83	58	45	TRUE
AAACTTA->A	AACTT->A	ACT->A	C->A	162	29	16	11	TRUE
AAACTTA->G	AACTT->G	ACT->G	C->G	208	43	21	25	TRUE
AAACTTA->T	AACTT->T	ACT->T	C->T	606	108	64	41	TRUE
AAACTTC->A	AACTT->A	ACT->A	C->A	181	34	27	16	TRUE
AAACTTC->G	AACTT->G	ACT->G	C->G	147	27	21	10	TRUE
AAACTTC->T	AACTT->T	ACT->T	C->T	519	88	63	43	TRUE
AAACTTG->A	AACTT->A	ACT->A	C->A	107	12	7	11	TRUE
AAACTTG->G	AACTT->G	ACT->G	C->G	135	33	23	12	TRUE
AAACTTG->T	AACTT->T	ACT->T	C->T	435	70	50	31	TRUE
AAACTTT->A	AACTT->A	ACT->A	C->A	322	72	44	32	TRUE
AAACTTT->G	AACTT->G	ACT->G	C->G	351	60	42	46	TRUE
AAACTTT->T	AACTT->T	ACT->T	C->T	832	181	115	85	TRUE
TTTCTTT->T	TTCTT->T	TCT->T	C->T	6907	4086	1692	1068	TRUE
TTTCTTT->G	TTCTT->G	TCT->G	C->G	1114	269	189	101	TRUE
TTTCTTT->A	TTCTT->A	TCT->A	C->A	2557	520	450	278	TRUE
GTTCTTT->T	TTCTT->T	TCT->T	C->T	604	252	126	79	TRUE
GTTCTTT->G	TTCTT->G	TCT->G	C->G	269	46	34	16	TRUE
GTTCTTT->A	TTCTT->A	TCT->A	C->A	621	96	97	62	TRUE
CTTCTTT->T	TTCTT->T	TCT->T	C->T	1380	505	282	180	TRUE
CTTCTTT->G	TTCTT->G	TCT->G	C->G	333	68	39	21	TRUE
CTTCTTT->A	TTCTT->A	TCT->A	C->A	564	84	96	64	TRUE
ATTCTTT->T	TTCTT->T	TCT->T	C->T	939	437	215	151	TRUE
ATTCTTT->G	TTCTT->G	TCT->G	C->G	397	61	59	32	TRUE
ATTCTTT->A	TTCTT->A	TCT->A	C->A	1445	266	245	153	TRUE
TGTCTTT->T	GTCTT->T	TCT->T	C->T	708	258	112	85	TRUE
TGTCTTT->G	GTCTT->G	TCT->G	C->G	369	80	57	32	TRUE
TGTCTTT->A	GTCTT->A	TCT->A	C->A	395	87	65	46	TRUE
GGTCTTT->T	GTCTT->T	TCT->T	C->T	265	70	45	30	TRUE
GGTCTTT->G	GTCTT->G	TCT->G	C->G	157	24	29	11	TRUE
GGTCTTT->A	GTCTT->A	TCT->A	C->A	159	35	23	15	TRUE
CGTCTTT->T	GTCTT->T	TCT->T	C->T	56	14	2	2	FALSE
CGTCTTT->G	GTCTT->G	TCT->G	C->G	30	4	2	2	FALSE
CGTCTTT->A	GTCTT->A	TCT->A	C->A	25	3	3	0	FALSE
AGTCTTT->T	GTCTT->T	TCT->T	C->T	417	142	61	50	TRUE
AGTCTTT->G	GTCTT->G	TCT->G	C->G	244	41	38	21	TRUE
AGTCTTT->A	GTCTT->A	TCT->A	C->A	302	52	52	28	TRUE
TCTCTTT->T	CTCTT->T	TCT->T	C->T	1632	460	249	165	TRUE
TCTCTTT->G	CTCTT->G	TCT->G	C->G	646	105	89	62	TRUE
TCTCTTT->A	CTCTT->A	TCT->A	C->A	306	58	51	36	TRUE
GCTCTTT->T	CTCTT->T	TCT->T	C->T	458	126	73	58	TRUE
GCTCTTT->G	CTCTT->G	TCT->G	C->G	364	74	54	32	TRUE
GCTCTTT->A	CTCTT->A	TCT->A	C->A	136	23	22	12	TRUE
CCTCTTT->T	CTCTT->T	TCT->T	C->T	609	163	96	77	TRUE
CCTCTTT->G	CTCTT->G	TCT->G	C->G	324	65	47	29	TRUE
CCTCTTT->A	CTCTT->A	TCT->A	C->A	136	37	28	16	TRUE
ACTCTTT->T	CTCTT->T	TCT->T	C->T	465	123	73	53	TRUE
ACTCTTT->G	CTCTT->G	TCT->G	C->G	399	68	55	29	TRUE
ACTCTTT->A	CTCTT->A	TCT->A	C->A	212	38	32	22	TRUE
TATCTTT->T	ATCTT->T	TCT->T	C->T	616	181	81	74	TRUE
TATCTTT->G	ATCTT->G	TCT->G	C->G	367	58	35	31	TRUE
TATCTTT->A	ATCTT->A	TCT->A	C->A	601	127	98	64	TRUE
GATCTTT->T	ATCTT->T	TCT->T	C->T	264	85	41	24	TRUE
GATCTTT->G	ATCTT->G	TCT->G	C->G	141	30	16	21	TRUE
GATCTTT->A	ATCTT->A	TCT->A	C->A	357	64	47	39	TRUE
CATCTTT->T	ATCTT->T	TCT->T	C->T	430	149	67	45	TRUE
CATCTTT->G	ATCTT->G	TCT->G	C->G	239	35	31	17	TRUE
CATCTTT->A	ATCTT->A	TCT->A	C->A	325	51	49	28	TRUE
AATCTTT->T	ATCTT->T	TCT->T	C->T	453	175	79	37	TRUE
AATCTTT->G	ATCTT->G	TCT->G	C->G	249	39	40	26	TRUE
AATCTTT->A	ATCTT->A	TCT->A	C->A	788	143	99	80	TRUE
TTGCTTT->T	TGCTT->T	GCT->T	C->T	1567	371	231	174	TRUE
TTGCTTT->G	TGCTT->G	GCT->G	C->G	205	37	32	19	TRUE
TTGCTTT->A	TGCTT->A	GCT->A	C->A	236	40	37	24	TRUE
GTGCTTT->T	TGCTT->T	GCT->T	C->T	529	133	72	70	TRUE
GTGCTTT->G	TGCTT->G	GCT->G	C->G	105	14	13	9	TRUE
GTGCTTT->A	TGCTT->A	GCT->A	C->A	144	34	22	16	TRUE
CTGCTTT->T	TGCTT->T	GCT->T	C->T	798	182	92	80	TRUE
CTGCTTT->G	TGCTT->G	GCT->G	C->G	132	25	27	11	TRUE
CTGCTTT->A	TGCTT->A	GCT->A	C->A	175	33	22	17	TRUE
ATGCTTT->T	TGCTT->T	GCT->T	C->T	1122	216	166	93	TRUE
ATGCTTT->G	TGCTT->G	GCT->G	C->G	179	40	19	19	TRUE
ATGCTTT->A	TGCTT->A	GCT->A	C->A	212	47	36	28	TRUE
TGGCTTT->T	GGCTT->T	GCT->T	C->T	691	153	104	77	TRUE
TGGCTTT->G	GGCTT->G	GCT->G	C->G	139	37	29	14	TRUE
TGGCTTT->A	GGCTT->A	GCT->A	C->A	181	22	24	27	TRUE
GGGCTTT->T	GGCTT->T	GCT->T	C->T	334	83	58	36	TRUE
GGGCTTT->G	GGCTT->G	GCT->G	C->G	86	13	7	5	TRUE
GGGCTTT->A	GGCTT->A	GCT->A	C->A	132	27	12	12	TRUE
CGGCTTT->T	GGCTT->T	GCT->T	C->T	42	11	11	4	FALSE
CGGCTTT->G	GGCTT->G	GCT->G	C->G	13	2	2	3	FALSE
CGGCTTT->A	GGCTT->A	GCT->A	C->A	11	4	2	2	FALSE
AGGCTTT->T	GGCTT->T	GCT->T	C->T	562	104	99	58	TRUE
AGGCTTT->G	GGCTT->G	GCT->G	C->G	134	21	16	7	TRUE
AGGCTTT->A	GGCTT->A	GCT->A	C->A	181	46	40	20	TRUE
TCGCTTT->T	CGCTT->T	GCT->T	C->T	87	23	12	8	TRUE
TCGCTTT->G	CGCTT->G	GCT->G	C->G	12	2	2	3	FALSE
TCGCTTT->A	CGCTT->A	GCT->A	C->A	10	5	2	1	FALSE
GCGCTTT->T	CGCTT->T	GCT->T	C->T	60	10	7	4	TRUE
GCGCTTT->G	CGCTT->G	GCT->G	C->G	7	0	0	0	FALSE
GCGCTTT->A	CGCTT->A	GCT->A	C->A	9	3	2	1	FALSE
CCGCTTT->T	CGCTT->T	GCT->T	C->T	62	11	6	4	TRUE
CCGCTTT->G	CGCTT->G	GCT->G	C->G	13	1	1	1	FALSE
CCGCTTT->A	CGCTT->A	GCT->A	C->A	12	4	0	1	FALSE
ACGCTTT->T	CGCTT->T	GCT->T	C->T	88	13	17	10	TRUE
ACGCTTT->G	CGCTT->G	GCT->G	C->G	12	9	1	1	FALSE
ACGCTTT->A	CGCTT->A	GCT->A	C->A	19	3	1	1	FALSE
TAGCTTT->T	AGCTT->T	GCT->T	C->T	456	98	61	54	TRUE
TAGCTTT->G	AGCTT->G	GCT->G	C->G	146	23	13	12	TRUE
TAGCTTT->A	AGCTT->A	GCT->A	C->A	176	45	20	16	TRUE
GAGCTTT->T	AGCTT->T	GCT->T	C->T	317	70	57	36	TRUE
GAGCTTT->G	AGCTT->G	GCT->G	C->G	150	27	20	10	TRUE
GAGCTTT->A	AGCTT->A	GCT->A	C->A	287	41	18	20	TRUE
CAGCTTT->T	AGCTT->T	GCT->T	C->T	458	97	71	42	TRUE
CAGCTTT->G	AGCTT->G	GCT->G	C->G	235	37	25	19	TRUE
CAGCTTT->A	AGCTT->A	GCT->A	C->A	221	36	38	25	TRUE
AAGCTTT->T	AGCTT->T	GCT->T	C->T	560	120	76	57	TRUE
AAGCTTT->G	AGCTT->G	GCT->G	C->G	278	44	30	19	TRUE
AAGCTTT->A	AGCTT->A	GCT->A	C->A	315	58	37	36	TRUE
TTCCTTT->T	TCCTT->T	CCT->T	C->T	1555	302	226	157	TRUE
TTCCTTT->G	TCCTT->G	CCT->G	C->G	289	51	45	27	TRUE
TTCCTTT->A	TCCTT->A	CCT->A	C->A	360	58	50	31	TRUE
GTCCTTT->T	TCCTT->T	CCT->T	C->T	497	88	72	46	TRUE
GTCCTTT->G	TCCTT->G	CCT->G	C->G	112	25	27	8	TRUE
GTCCTTT->A	TCCTT->A	CCT->A	C->A	174	32	40	16	TRUE
CTCCTTT->T	TCCTT->T	CCT->T	C->T	670	123	109	67	TRUE
CTCCTTT->G	TCCTT->G	CCT->G	C->G	133	23	16	12	TRUE
CTCCTTT->A	TCCTT->A	CCT->A	C->A	162	18	23	15	TRUE
ATCCTTT->T	TCCTT->T	CCT->T	C->T	751	144	101	65	TRUE
ATCCTTT->G	TCCTT->G	CCT->G	C->G	191	36	36	21	TRUE
ATCCTTT->A	TCCTT->A	CCT->A	C->A	330	61	59	35	TRUE
TGCCTTT->T	GCCTT->T	CCT->T	C->T	686	124	85	61	TRUE
TGCCTTT->G	GCCTT->G	CCT->G	C->G	162	23	20	17	TRUE
TGCCTTT->A	GCCTT->A	CCT->A	C->A	188	25	19	18	TRUE
GGCCTTT->T	GCCTT->T	CCT->T	C->T	346	58	57	24	TRUE
GGCCTTT->G	GCCTT->G	CCT->G	C->G	74	15	11	14	TRUE
GGCCTTT->A	GCCTT->A	CCT->A	C->A	77	21	14	12	TRUE
CGCCTTT->T	GCCTT->T	CCT->T	C->T	50	6	6	7	FALSE
CGCCTTT->G	GCCTT->G	CCT->G	C->G	17	1	1	1	FALSE
CGCCTTT->A	GCCTT->A	CCT->A	C->A	13	1	3	5	FALSE
AGCCTTT->T	GCCTT->T	CCT->T	C->T	393	68	61	43	TRUE
AGCCTTT->G	GCCTT->G	CCT->G	C->G	124	20	17	5	TRUE
AGCCTTT->A	GCCTT->A	CCT->A	C->A	125	19	27	13	TRUE
TCCCTTT->T	CCCTT->T	CCT->T	C->T	766	164	105	87	TRUE
TCCCTTT->G	CCCTT->G	CCT->G	C->G	215	49	38	25	TRUE
TCCCTTT->A	CCCTT->A	CCT->A	C->A	185	32	18	14	TRUE
GCCCTTT->T	CCCTT->T	CCT->T	C->T	351	64	51	38	TRUE
GCCCTTT->G	CCCTT->G	CCT->G	C->G	142	17	13	11	TRUE
GCCCTTT->A	CCCTT->A	CCT->A	C->A	107	11	15	8	TRUE
CCCCTTT->T	CCCTT->T	CCT->T	C->T	573	108	88	37	TRUE
CCCCTTT->G	CCCTT->G	CCT->G	C->G	191	30	32	19	TRUE
CCCCTTT->A	CCCTT->A	CCT->A	C->A	123	31	18	18	TRUE
ACCCTTT->T	CCCTT->T	CCT->T	C->T	376	84	46	37	TRUE
ACCCTTT->G	CCCTT->G	CCT->G	C->G	182	27	24	13	TRUE
ACCCTTT->A	CCCTT->A	CCT->A	C->A	133	24	21	11	TRUE
TACCTTT->T	ACCTT->T	CCT->T	C->T	493	111	73	51	TRUE
TACCTTT->G	ACCTT->G	CCT->G	C->G	210	31	23	14	TRUE
TACCTTT->A	ACCTT->A	CCT->A	C->A	299	52	40	27	TRUE
GACCTTT->T	ACCTT->T	CCT->T	C->T	412	73	50	37	TRUE
GACCTTT->G	ACCTT->G	CCT->G	C->G	122	17	23	7	TRUE
GACCTTT->A	ACCTT->A	CCT->A	C->A	199	30	23	26	TRUE
CACCTTT->T	ACCTT->T	CCT->T	C->T	462	85	50	36	TRUE
CACCTTT->G	ACCTT->G	CCT->G	C->G	155	30	22	18	TRUE
CACCTTT->A	ACCTT->A	CCT->A	C->A	276	56	32	23	TRUE
AACCTTT->T	ACCTT->T	CCT->T	C->T	644	113	66	48	TRUE
AACCTTT->G	ACCTT->G	CCT->G	C->G	191	43	27	15	TRUE
AACCTTT->A	ACCTT->A	CCT->A	C->A	467	72	69	45	TRUE
TTACTTT->T	TACTT->T	ACT->T	C->T	887	216	133	81	TRUE
TTACTTT->G	TACTT->G	ACT->G	C->G	270	39	38	27	TRUE
TTACTTT->A	TACTT->A	ACT->A	C->A	251	37	40	25	TRUE
GTACTTT->T	TACTT->T	ACT->T	C->T	394	69	56	34	TRUE
GTACTTT->G	TACTT->G	ACT->G	C->G	146	26	21	15	TRUE
GTACTTT->A	TACTT->A	ACT->A	C->A	117	15	21	14	TRUE
CTACTTT->T	TACTT->T	ACT->T	C->T	453	114	44	44	TRUE
CTACTTT->G	TACTT->G	ACT->G	C->G	127	21	16	9	TRUE
CTACTTT->A	TACTT->A	ACT->A	C->A	153	35	24	15	TRUE
ATACTTT->T	TACTT->T	ACT->T	C->T	876	161	130	93	TRUE
ATACTTT->G	TACTT->G	ACT->G	C->G	298	59	41	31	TRUE
ATACTTT->A	TACTT->A	ACT->A	C->A	309	55	49	31	TRUE
TGACTTT->T	GACTT->T	ACT->T	C->T	566	121	77	57	TRUE
TGACTTT->G	GACTT->G	ACT->G	C->G	240	52	32	27	TRUE
TGACTTT->A	GACTT->A	ACT->A	C->A	213	40	22	23	TRUE
GGACTTT->T	GACTT->T	ACT->T	C->T	237	63	39	21	TRUE
GGACTTT->G	GACTT->G	ACT->G	C->G	126	20	18	13	TRUE
GGACTTT->A	GACTT->A	ACT->A	C->A	110	30	19	14	TRUE
CGACTTT->T	GACTT->T	ACT->T	C->T	19	8	5	2	FALSE
CGACTTT->G	GACTT->G	ACT->G	C->G	13	1	1	0	FALSE
CGACTTT->A	GACTT->A	ACT->A	C->A	18	4	1	2	FALSE
AGACTTT->T	GACTT->T	ACT->T	C->T	586	106	77	61	TRUE
AGACTTT->G	GACTT->G	ACT->G	C->G	232	34	31	18	TRUE
AGACTTT->A	GACTT->A	ACT->A	C->A	254	40	34	30	TRUE
TCACTTT->T	CACTT->T	ACT->T	C->T	631	114	75	60	TRUE
TCACTTT->G	CACTT->G	ACT->G	C->G	233	45	26	11	TRUE
TCACTTT->A	CACTT->A	ACT->A	C->A	163	32	14	20	TRUE
GCACTTT->T	CACTT->T	ACT->T	C->T	835	165	136	61	TRUE
GCACTTT->G	CACTT->G	ACT->G	C->G	365	54	37	24	TRUE
GCACTTT->A	CACTT->A	ACT->A	C->A	269	41	37	18	TRUE
CCACTTT->T	CACTT->T	ACT->T	C->T	459	65	51	34	TRUE
CCACTTT->G	CACTT->G	ACT->G	C->G	215	35	29	20	TRUE
CCACTTT->A	CACTT->A	ACT->A	C->A	116	20	17	14	TRUE
ACACTTT->T	CACTT->T	ACT->T	C->T	721	141	67	52	TRUE
ACACTTT->G	CACTT->G	ACT->G	C->G	322	73	47	26	TRUE
ACACTTT->A	CACTT->A	ACT->A	C->A	247	42	34	27	TRUE
TAACTTT->T	AACTT->T	ACT->T	C->T	593	138	93	58	TRUE
TAACTTT->G	AACTT->G	ACT->G	C->G	260	52	34	32	TRUE
TAACTTT->A	AACTT->A	ACT->A	C->A	308	50	41	22	TRUE
GAACTTT->T	AACTT->T	ACT->T	C->T	423	94	49	35	TRUE
GAACTTT->G	AACTT->G	ACT->G	C->G	188	29	23	21	TRUE
GAACTTT->A	AACTT->A	ACT->A	C->A	362	49	56	29	TRUE
CAACTTT->T	AACTT->T	ACT->T	C->T	431	90	61	39	TRUE
CAACTTT->G	AACTT->G	ACT->G	C->G	179	32	18	19	TRUE
CAACTTT->A	AACTT->A	ACT->A	C->A	233	46	31	30	TRUE
TTTATTT->T	TTATT->T	TAT->T	A->T	2704	1002	633	397	TRUE
TTTATTT->G	TTATT->G	TAT->G	A->G	2311	447	327	199	TRUE
TTTATTT->C	TTATT->C	TAT->C	A->C	836	191	137	87	TRUE
GTTATTT->T	TTATT->T	TAT->T	A->T	229	61	44	21	TRUE
GTTATTT->G	TTATT->G	TAT->G	A->G	473	93	59	39	TRUE
GTTATTT->C	TTATT->C	TAT->C	A->C	112	18	16	9	TRUE
CTTATTT->T	TTATT->T	TAT->T	A->T	263	74	44	23	TRUE
CTTATTT->G	TTATT->G	TAT->G	A->G	489	94	65	52	TRUE
CTTATTT->C	TTATT->C	TAT->C	A->C	200	37	27	12	TRUE
ATTATTT->T	TTATT->T	TAT->T	A->T	892	215	146	102	TRUE
ATTATTT->G	TTATT->G	TAT->G	A->G	901	175	157	102	TRUE
ATTATTT->C	TTATT->C	TAT->C	A->C	245	39	30	19	TRUE
TGTATTT->T	GTATT->T	TAT->T	A->T	468	273	127	84	TRUE
TGTATTT->G	GTATT->G	TAT->G	A->G	1524	287	206	166	TRUE
TGTATTT->C	GTATT->C	TAT->C	A->C	98	24	21	14	TRUE
GGTATTT->T	GTATT->T	TAT->T	A->T	102	28	25	14	TRUE
GGTATTT->G	GTATT->G	TAT->G	A->G	449	70	55	39	TRUE
GGTATTT->C	GTATT->C	TAT->C	A->C	47	5	7	5	FALSE
CGTATTT->T	GTATT->T	TAT->T	A->T	15	4	3	3	FALSE
CGTATTT->G	GTATT->G	TAT->G	A->G	67	20	13	3	TRUE
CGTATTT->C	GTATT->C	TAT->C	A->C	14	3	2	2	FALSE
AGTATTT->T	GTATT->T	TAT->T	A->T	148	31	16	10	TRUE
AGTATTT->G	GTATT->G	TAT->G	A->G	564	107	73	44	TRUE
AGTATTT->C	GTATT->C	TAT->C	A->C	62	17	14	7	TRUE
TCTATTT->T	CTATT->T	TAT->T	A->T	240	85	47	43	TRUE
TCTATTT->G	CTATT->G	TAT->G	A->G	1990	332	284	178	TRUE
TCTATTT->C	CTATT->C	TAT->C	A->C	213	29	25	18	TRUE
GCTATTT->T	CTATT->T	TAT->T	A->T	146	65	30	17	TRUE
GCTATTT->G	CTATT->G	TAT->G	A->G	702	138	77	60	TRUE
GCTATTT->C	CTATT->C	TAT->C	A->C	100	11	16	7	TRUE
CCTATTT->T	CTATT->T	TAT->T	A->T	116	31	23	16	TRUE
CCTATTT->G	CTATT->G	TAT->G	A->G	1005	139	132	99	TRUE
CCTATTT->C	CTATT->C	TAT->C	A->C	124	19	17	9	TRUE
ACTATTT->T	CTATT->T	TAT->T	A->T	115	31	29	21	TRUE
ACTATTT->G	CTATT->G	TAT->G	A->G	913	134	119	82	TRUE
ACTATTT->C	CTATT->C	TAT->C	A->C	132	23	19	13	TRUE
TATATTT->T	ATATT->T	TAT->T	A->T	1412	347	251	151	TRUE
TATATTT->G	ATATT->G	TAT->G	A->G	1389	260	209	142	TRUE
TATATTT->C	ATATT->C	TAT->C	A->C	189	42	43	29	TRUE
GATATTT->T	ATATT->T	TAT->T	A->T	173	38	18	14	TRUE
GATATTT->G	ATATT->G	TAT->G	A->G	463	88	67	49	TRUE
GATATTT->C	ATATT->C	TAT->C	A->C	60	10	11	3	TRUE
CATATTT->T	ATATT->T	TAT->T	A->T	196	41	36	24	TRUE
CATATTT->G	ATATT->G	TAT->G	A->G	706	125	95	65	TRUE
CATATTT->C	ATATT->C	TAT->C	A->C	67	10	7	3	TRUE
AATATTT->T	ATATT->T	TAT->T	A->T	382	77	38	42	TRUE
AATATTT->G	ATATT->G	TAT->G	A->G	1217	203	160	89	TRUE
AATATTT->C	ATATT->C	TAT->C	A->C	169	31	20	12	TRUE
TTGATTT->T	TGATT->T	GAT->T	A->T	321	70	46	46	TRUE
TTGATTT->G	TGATT->G	GAT->G	A->G	472	90	66	54	TRUE
TTGATTT->C	TGATT->C	GAT->C	A->C	145	23	19	15	TRUE
GTGATTT->T	TGATT->T	GAT->T	A->T	148	48	19	17	TRUE
GTGATTT->G	TGATT->G	GAT->G	A->G	249	32	44	23	TRUE
GTGATTT->C	TGATT->C	GAT->C	A->C	56	4	3	4	FALSE
CTGATTT->T	TGATT->T	GAT->T	A->T	137	35	33	17	TRUE
CTGATTT->G	TGATT->G	GAT->G	A->G	252	48	33	22	TRUE
CTGATTT->C	TGATT->C	GAT->C	A->C	73	9	11	5	TRUE
ATGATTT->T	TGATT->T	GAT->T	A->T	249	58	56	21	TRUE
ATGATTT->G	TGATT->G	GAT->G	A->G	408	77	69	38	TRUE
ATGATTT->C	TGATT->C	GAT->C	A->C	93	20	16	8	TRUE
TGGATTT->T	GGATT->T	GAT->T	A->T	160	31	19	18	TRUE
TGGATTT->G	GGATT->G	GAT->G	A->G	303	57	42	29	TRUE
TGGATTT->C	GGATT->C	GAT->C	A->C	79	12	14	6	TRUE
GGGATTT->T	GGATT->T	GAT->T	A->T	124	31	17	15	TRUE
GGGATTT->G	GGATT->G	GAT->G	A->G	191	30	38	19	TRUE
GGGATTT->C	GGATT->C	GAT->C	A->C	47	5	9	7	FALSE
CGGATTT->T	GGATT->T	GAT->T	A->T	5	8	1	3	FALSE
CGGATTT->G	GGATT->G	GAT->G	A->G	19	1	4	3	FALSE
CGGATTT->C	GGATT->C	GAT->C	A->C	11	1	0	0	FALSE
AGGATTT->T	GGATT->T	GAT->T	A->T	167	48	29	18	TRUE
AGGATTT->G	GGATT->G	GAT->G	A->G	298	44	23	14	TRUE
AGGATTT->C	GGATT->C	GAT->C	A->C	54	10	5	4	FALSE
TCGATTT->T	CGATT->T	GAT->T	A->T	10	3	3	2	FALSE
TCGATTT->G	CGATT->G	GAT->G	A->G	30	2	4	3	FALSE
TCGATTT->C	CGATT->C	GAT->C	A->C	8	1	1	2	FALSE
GCGATTT->T	CGATT->T	GAT->T	A->T	15	1	2	1	FALSE
GCGATTT->G	CGATT->G	GAT->G	A->G	31	1	0	5	FALSE
GCGATTT->C	CGATT->C	GAT->C	A->C	4	3	0	2	FALSE
CCGATTT->T	CGATT->T	GAT->T	A->T	4	2	2	0	FALSE
CCGATTT->G	CGATT->G	GAT->G	A->G	16	4	5	4	FALSE
CCGATTT->C	CGATT->C	GAT->C	A->C	9	1	1	2	FALSE
ACGATTT->T	CGATT->T	GAT->T	A->T	12	3	2	2	FALSE
ACGATTT->G	CGATT->G	GAT->G	A->G	29	7	2	4	FALSE
ACGATTT->C	CGATT->C	GAT->C	A->C	4	2	3	0	FALSE
TAGATTT->T	AGATT->T	GAT->T	A->T	185	38	33	22	TRUE
TAGATTT->G	AGATT->G	GAT->G	A->G	365	63	47	25	TRUE
TAGATTT->C	AGATT->C	GAT->C	A->C	70	24	10	5	TRUE
GAGATTT->T	AGATT->T	GAT->T	A->T	209	33	27	27	TRUE
GAGATTT->G	AGATT->G	GAT->G	A->G	273	42	40	22	TRUE
GAGATTT->C	AGATT->C	GAT->C	A->C	72	11	19	2	TRUE
CAGATTT->T	AGATT->T	GAT->T	A->T	171	39	34	14	TRUE
CAGATTT->G	AGATT->G	GAT->G	A->G	284	41	42	29	TRUE
CAGATTT->C	AGATT->C	GAT->C	A->C	76	12	10	6	TRUE
AAGATTT->T	AGATT->T	GAT->T	A->T	264	65	43	33	TRUE
AAGATTT->G	AGATT->G	GAT->G	A->G	457	77	74	41	TRUE
AAGATTT->C	AGATT->C	GAT->C	A->C	78	15	7	5	TRUE
TTCATTT->T	TCATT->T	CAT->T	A->T	424	85	61	45	TRUE
TTCATTT->G	TCATT->G	CAT->G	A->G	1190	194	150	100	TRUE
TTCATTT->C	TCATT->C	CAT->C	A->C	332	72	47	30	TRUE
GTCATTT->T	TCATT->T	CAT->T	A->T	129	22	21	11	TRUE
GTCATTT->G	TCATT->G	CAT->G	A->G	411	77	67	42	TRUE
GTCATTT->C	TCATT->C	CAT->C	A->C	101	15	13	14	TRUE
CTCATTT->T	TCATT->T	CAT->T	A->T	211	42	40	25	TRUE
CTCATTT->G	TCATT->G	CAT->G	A->G	580	85	76	53	TRUE
CTCATTT->C	TCATT->C	CAT->C	A->C	160	30	23	14	TRUE
ATCATTT->T	TCATT->T	CAT->T	A->T	265	44	37	29	TRUE
ATCATTT->G	TCATT->G	CAT->G	A->G	703	98	98	58	TRUE
ATCATTT->C	TCATT->C	CAT->C	A->C	225	45	30	22	TRUE
TGCATTT->T	GCATT->T	CAT->T	A->T	178	47	32	20	TRUE
TGCATTT->G	GCATT->G	CAT->G	A->G	835	155	133	61	TRUE
TGCATTT->C	GCATT->C	CAT->C	A->C	218	38	33	28	TRUE
GGCATTT->T	GCATT->T	CAT->T	A->T	132	31	11	18	TRUE
GGCATTT->G	GCATT->G	CAT->G	A->G	341	64	48	31	TRUE
GGCATTT->C	GCATT->C	CAT->C	A->C	86	10	14	6	TRUE
CGCATTT->T	GCATT->T	CAT->T	A->T	15	2	2	1	FALSE
CGCATTT->G	GCATT->G	CAT->G	A->G	41	6	8	3	FALSE
CGCATTT->C	GCATT->C	CAT->C	A->C	7	1	1	1	FALSE
AGCATTT->T	GCATT->T	CAT->T	A->T	160	28	25	20	TRUE
AGCATTT->G	GCATT->G	CAT->G	A->G	632	105	90	60	TRUE
AGCATTT->C	GCATT->C	CAT->C	A->C	112	25	26	12	TRUE
TCCATTT->T	CCATT->T	CAT->T	A->T	248	48	33	28	TRUE
TCCATTT->G	CCATT->G	CAT->G	A->G	1032	156	128	71	TRUE
TCCATTT->C	CCATT->C	CAT->C	A->C	172	39	28	18	TRUE
GCCATTT->T	CCATT->T	CAT->T	A->T	128	20	18	12	TRUE
GCCATTT->G	CCATT->G	CAT->G	A->G	526	93	66	43	TRUE
GCCATTT->C	CCATT->C	CAT->C	A->C	66	10	9	5	TRUE
CCCATTT->T	CCATT->T	CAT->T	A->T	130	32	21	13	TRUE
CCCATTT->G	CCATT->G	CAT->G	A->G	649	110	96	62	TRUE
CCCATTT->C	CCATT->C	CAT->C	A->C	123	20	16	12	TRUE
ACCATTT->T	CCATT->T	CAT->T	A->T	147	35	24	16	TRUE
ACCATTT->G	CCATT->G	CAT->G	A->G	753	112	113	63	TRUE
ACCATTT->C	CCATT->C	CAT->C	A->C	77	19	6	10	TRUE
TACATTT->T	ACATT->T	CAT->T	A->T	335	59	55	42	TRUE
TACATTT->G	ACATT->G	CAT->G	A->G	1262	220	158	103	TRUE
TACATTT->C	ACATT->C	CAT->C	A->C	311	74	36	17	TRUE
GACATTT->T	ACATT->T	CAT->T	A->T	262	46	48	28	TRUE
GACATTT->G	ACATT->G	CAT->G	A->G	638	106	66	43	TRUE
GACATTT->C	ACATT->C	CAT->C	A->C	109	12	18	24	TRUE
CACATTT->T	ACATT->T	CAT->T	A->T	229	51	42	28	TRUE
CACATTT->G	ACATT->G	CAT->G	A->G	894	131	114	66	TRUE
CACATTT->C	ACATT->C	CAT->C	A->C	132	18	21	15	TRUE
AACATTT->T	ACATT->T	CAT->T	A->T	389	74	66	34	TRUE
AACATTT->G	ACATT->G	CAT->G	A->G	1063	186	144	98	TRUE
AACATTT->C	ACATT->C	CAT->C	A->C	196	31	29	11	TRUE
TTAATTT->T	TAATT->T	AAT->T	A->T	677	147	90	84	TRUE
TTAATTT->G	TAATT->G	AAT->G	A->G	668	112	99	55	TRUE
TTAATTT->C	TAATT->C	AAT->C	A->C	232	55	40	20	TRUE
GTAATTT->T	TAATT->T	AAT->T	A->T	113	27	16	13	TRUE
GTAATTT->G	TAATT->G	AAT->G	A->G	293	56	49	16	TRUE
GTAATTT->C	TAATT->C	AAT->C	A->C	75	17	19	8	TRUE
CTAATTT->T	TAATT->T	AAT->T	A->T	423	75	69	33	TRUE
CTAATTT->G	TAATT->G	AAT->G	A->G	496	86	60	31	TRUE
CTAATTT->C	TAATT->C	AAT->C	A->C	255	32	27	32	TRUE
ATAATTT->T	TAATT->T	AAT->T	A->T	425	94	67	47	TRUE
ATAATTT->G	TAATT->G	AAT->G	A->G	533	99	73	47	TRUE
ATAATTT->C	TAATT->C	AAT->C	A->C	291	55	43	21	TRUE
TGAATTT->T	GAATT->T	AAT->T	A->T	239	51	44	31	TRUE
TGAATTT->G	GAATT->G	AAT->G	A->G	500	83	54	52	TRUE
TGAATTT->C	GAATT->C	AAT->C	A->C	142	25	26	12	TRUE
GGAATTT->T	GAATT->T	AAT->T	A->T	144	24	15	13	TRUE
GGAATTT->G	GAATT->G	AAT->G	A->G	309	42	27	18	TRUE
GGAATTT->C	GAATT->C	AAT->C	A->C	62	11	13	7	TRUE
CGAATTT->T	GAATT->T	AAT->T	A->T	17	4	0	2	FALSE
CGAATTT->G	GAATT->G	AAT->G	A->G	35	4	13	2	FALSE
CGAATTT->C	GAATT->C	AAT->C	A->C	12	3	2	2	FALSE
AGAATTT->T	GAATT->T	AAT->T	A->T	210	51	40	20	TRUE
AGAATTT->G	GAATT->G	AAT->G	A->G	382	65	43	27	TRUE
AGAATTT->C	GAATT->C	AAT->C	A->C	154	21	19	12	TRUE
TCAATTT->T	CAATT->T	AAT->T	A->T	196	40	30	10	TRUE
TCAATTT->G	CAATT->G	AAT->G	A->G	1990	287	289	168	TRUE
TCAATTT->C	CAATT->C	AAT->C	A->C	98	21	11	6	TRUE
GCAATTT->T	CAATT->T	AAT->T	A->T	80	13	14	5	TRUE
GCAATTT->G	CAATT->G	AAT->G	A->G	585	68	67	50	TRUE
GCAATTT->C	CAATT->C	AAT->C	A->C	72	12	11	8	TRUE
CCAATTT->T	CAATT->T	AAT->T	A->T	128	23	17	15	TRUE
CCAATTT->G	CAATT->G	AAT->G	A->G	1361	225	161	113	TRUE
CCAATTT->C	CAATT->C	AAT->C	A->C	74	9	10	8	TRUE
ACAATTT->T	CAATT->T	AAT->T	A->T	169	22	34	12	TRUE
ACAATTT->G	CAATT->G	AAT->G	A->G	1086	178	151	89	TRUE
ACAATTT->C	CAATT->C	AAT->C	A->C	115	21	20	12	TRUE
TAAATTT->T	AAATT->T	AAT->T	A->T	660	131	111	53	TRUE
TAAATTT->G	AAATT->G	AAT->G	A->G	687	118	97	44	TRUE
TAAATTT->C	AAATT->C	AAT->C	A->C	193	36	21	13	TRUE
GAAATTT->T	AAATT->T	AAT->T	A->T	251	48	49	24	TRUE
GAAATTT->G	AAATT->G	AAT->G	A->G	419	65	49	34	TRUE
GAAATTT->C	AAATT->C	AAT->C	A->C	102	17	13	8	TRUE
CAAATTT->T	AAATT->T	AAT->T	A->T	332	65	46	28	TRUE
CAAATTT->G	AAATT->G	AAT->G	A->G	384	59	41	36	TRUE
CAAATTT->C	AAATT->C	AAT->C	A->C	105	24	13	7	TRUE
AACAAAA->C	ACAAA->C	CAA->C	A->C	983	278	193	112	TRUE
AACAAAA->G	ACAAA->G	CAA->G	A->G	1013	179	175	101	TRUE
AACAAAA->T	ACAAA->T	CAA->T	A->T	262	49	34	18	TRUE
AACAAAC->C	ACAAA->C	CAA->C	A->C	267	69	52	48	TRUE
AACAAAC->G	ACAAA->G	CAA->G	A->G	359	81	46	32	TRUE
AACAAAC->T	ACAAA->T	CAA->T	A->T	161	32	26	20	TRUE
AACAAAG->C	ACAAA->C	CAA->C	A->C	126	28	20	13	TRUE
AACAAAG->G	ACAAA->G	CAA->G	A->G	493	106	78	54	TRUE
AACAAAG->T	ACAAA->T	CAA->T	A->T	82	11	16	5	TRUE
AACAAAT->C	ACAAA->C	CAA->C	A->C	176	37	25	21	TRUE
AACAAAT->G	ACAAA->G	CAA->G	A->G	358	66	50	32	TRUE
AACAAAT->T	ACAAA->T	CAA->T	A->T	143	24	25	18	TRUE
AACAACA->C	ACAAC->C	CAA->C	A->C	164	37	25	13	TRUE
AACAACA->G	ACAAC->G	CAA->G	A->G	323	53	44	26	TRUE
AACAACA->T	ACAAC->T	CAA->T	A->T	117	28	11	10	TRUE
AACAACC->C	ACAAC->C	CAA->C	A->C	155	30	22	19	TRUE
AACAACC->G	ACAAC->G	CAA->G	A->G	97	14	9	6	TRUE
AACAACC->T	ACAAC->T	CAA->T	A->T	48	9	6	1	FALSE
AACAACG->C	ACAAC->C	CAA->C	A->C	16	1	1	0	FALSE
AACAACG->G	ACAAC->G	CAA->G	A->G	26	9	6	2	FALSE
AACAACG->T	ACAAC->T	CAA->T	A->T	5	2	1	1	FALSE
AACAACT->C	ACAAC->C	CAA->C	A->C	70	11	8	11	TRUE
AACAACT->G	ACAAC->G	CAA->G	A->G	141	27	8	18	TRUE
AACAACT->T	ACAAC->T	CAA->T	A->T	97	17	15	6	TRUE
AACAAGA->C	ACAAG->C	CAA->C	A->C	114	16	22	10	TRUE
AACAAGA->G	ACAAG->G	CAA->G	A->G	377	68	58	34	TRUE
AACAAGA->T	ACAAG->T	CAA->T	A->T	66	21	8	3	TRUE
AACAAGC->C	ACAAG->C	CAA->C	A->C	71	11	4	5	TRUE
AACAAGC->G	ACAAG->G	CAA->G	A->G	120	19	24	3	TRUE
AACAAGC->T	ACAAG->T	CAA->T	A->T	53	10	6	1	FALSE
AACAAGG->C	ACAAG->C	CAA->C	A->C	75	16	12	4	TRUE
AACAAGG->G	ACAAG->G	CAA->G	A->G	180	25	32	20	TRUE
AACAAGG->T	ACAAG->T	CAA->T	A->T	46	7	1	1	FALSE
AACAAGT->C	ACAAG->C	CAA->C	A->C	64	11	17	3	TRUE
AACAAGT->G	ACAAG->G	CAA->G	A->G	143	30	27	19	TRUE
AACAAGT->T	ACAAG->T	CAA->T	A->T	55	9	8	7	TRUE
AACAATA->C	ACAAT->C	CAA->C	A->C	145	33	26	8	TRUE
AACAATA->G	ACAAT->G	CAA->G	A->G	363	60	46	34	TRUE
AACAATA->T	ACAAT->T	CAA->T	A->T	123	19	13	11	TRUE
AACAATC->C	ACAAT->C	CAA->C	A->C	127	22	20	8	TRUE
AACAATC->G	ACAAT->G	CAA->G	A->G	152	27	21	6	TRUE
AACAATC->T	ACAAT->T	CAA->T	A->T	75	11	15	7	TRUE
AACAATG->C	ACAAT->C	CAA->C	A->C	142	32	14	9	TRUE
AACAATG->G	ACAAT->G	CAA->G	A->G	330	52	48	22	TRUE
AACAATG->T	ACAAT->T	CAA->T	A->T	81	11	12	8	TRUE
AACAATT->C	ACAAT->C	CAA->C	A->C	158	25	29	19	TRUE
AACAATT->G	ACAAT->G	CAA->G	A->G	278	43	41	29	TRUE
AACAATT->T	ACAAT->T	CAA->T	A->T	101	31	18	8	TRUE
AACACAA->C	ACACA->C	CAC->C	A->C	120	21	16	16	TRUE
AACACAA->G	ACACA->G	CAC->G	A->G	402	67	48	30	TRUE
AACACAA->T	ACACA->T	CAC->T	A->T	113	14	15	10	TRUE
AACACAC->C	ACACA->C	CAC->C	A->C	70	23	10	16	TRUE
AACACAC->G	ACACA->G	CAC->G	A->G	218	40	28	29	TRUE
AACACAC->T	ACACA->T	CAC->T	A->T	74	19	10	7	TRUE
AACACAG->C	ACACA->C	CAC->C	A->C	120	29	10	9	TRUE
AACACAG->G	ACACA->G	CAC->G	A->G	360	66	44	31	TRUE
AACACAG->T	ACACA->T	CAC->T	A->T	72	12	7	8	TRUE
AACACAT->C	ACACA->C	CAC->C	A->C	128	19	7	18	TRUE
AACACAT->G	ACACA->G	CAC->G	A->G	349	61	45	29	TRUE
AACACAT->T	ACACA->T	CAC->T	A->T	121	23	12	13	TRUE
AACACCA->C	ACACC->C	CAC->C	A->C	80	20	25	15	TRUE
AACACCA->G	ACACC->G	CAC->G	A->G	244	54	34	27	TRUE
AACACCA->T	ACACC->T	CAC->T	A->T	63	15	16	4	TRUE
AACACCC->C	ACACC->C	CAC->C	A->C	64	41	30	12	TRUE
AACACCC->G	ACACC->G	CAC->G	A->G	130	16	7	12	TRUE
AACACCC->T	ACACC->T	CAC->T	A->T	47	12	9	2	FALSE
AACACCG->C	ACACC->C	CAC->C	A->C	27	1	3	2	FALSE
AACACCG->G	ACACC->G	CAC->G	A->G	58	12	4	3	TRUE
AACACCG->T	ACACC->T	CAC->T	A->T	11	2	2	1	FALSE
AACACCT->C	ACACC->C	CAC->C	A->C	82	32	30	12	TRUE
AACACCT->G	ACACC->G	CAC->G	A->G	162	32	14	10	TRUE
AACACCT->T	ACACC->T	CAC->T	A->T	66	17	5	10	TRUE
AACACGA->C	ACACG->C	CAC->C	A->C	8	1	3	2	FALSE
AACACGA->G	ACACG->G	CAC->G	A->G	33	7	5	3	FALSE
AACACGA->T	ACACG->T	CAC->T	A->T	6	2	2	1	FALSE
AACACGC->C	ACACG->C	CAC->C	A->C	8	1	0	0	FALSE
AACACGC->G	ACACG->G	CAC->G	A->G	28	3	0	1	FALSE
AACACGC->T	ACACG->T	CAC->T	A->T	9	4	0	1	FALSE
AACACGG->C	ACACG->C	CAC->C	A->C	23	5	4	0	FALSE
AACACGG->G	ACACG->G	CAC->G	A->G	78	8	4	9	TRUE
AACACGG->T	ACACG->T	CAC->T	A->T	18	5	3	3	FALSE
AACACGT->C	ACACG->C	CAC->C	A->C	15	2	2	2	FALSE
AACACGT->G	ACACG->G	CAC->G	A->G	28	6	5	5	FALSE
AACACGT->T	ACACG->T	CAC->T	A->T	14	6	1	0	FALSE
AACACTA->C	ACACT->C	CAC->C	A->C	79	17	10	8	TRUE
AACACTA->G	ACACT->G	CAC->G	A->G	313	64	46	20	TRUE
AACACTA->T	ACACT->T	CAC->T	A->T	87	26	16	14	TRUE
AACACTC->C	ACACT->C	CAC->C	A->C	92	20	25	13	TRUE
AACACTC->G	ACACT->G	CAC->G	A->G	212	41	32	17	TRUE
AACACTC->T	ACACT->T	CAC->T	A->T	83	23	14	5	TRUE
AACACTG->C	ACACT->C	CAC->C	A->C	121	24	22	17	TRUE
AACACTG->G	ACACT->G	CAC->G	A->G	397	61	47	38	TRUE
AACACTG->T	ACACT->T	CAC->T	A->T	111	21	20	8	TRUE
AACACTT->C	ACACT->C	CAC->C	A->C	187	45	26	18	TRUE
AACACTT->G	ACACT->G	CAC->G	A->G	392	74	55	40	TRUE
AACACTT->T	ACACT->T	CAC->T	A->T	125	20	29	13	TRUE
AACAGAA->C	ACAGA->C	CAG->C	A->C	153	35	24	21	TRUE
AACAGAA->G	ACAGA->G	CAG->G	A->G	593	95	76	56	TRUE
AACAGAA->T	ACAGA->T	CAG->T	A->T	114	14	8	8	TRUE
AACAGAC->C	ACAGA->C	CAG->C	A->C	72	17	13	8	TRUE
AACAGAC->G	ACAGA->G	CAG->G	A->G	194	35	23	23	TRUE
AACAGAC->T	ACAGA->T	CAG->T	A->T	39	11	7	8	FALSE
AACAGAG->C	ACAGA->C	CAG->C	A->C	97	13	7	14	TRUE
AACAGAG->G	ACAGA->G	CAG->G	A->G	412	61	63	28	TRUE
AACAGAG->T	ACAGA->T	CAG->T	A->T	68	18	10	5	TRUE
AACAGAT->C	ACAGA->C	CAG->C	A->C	87	20	16	5	TRUE
AACAGAT->G	ACAGA->G	CAG->G	A->G	228	37	30	20	TRUE
AACAGAT->T	ACAGA->T	CAG->T	A->T	76	12	7	10	TRUE
AACAGCA->C	ACAGC->C	CAG->C	A->C	82	15	9	6	TRUE
AACAGCA->G	ACAGC->G	CAG->G	A->G	296	44	45	26	TRUE
AACAGCA->T	ACAGC->T	CAG->T	A->T	69	20	15	5	TRUE
AACAGCC->C	ACAGC->C	CAG->C	A->C	31	4	7	6	FALSE
AACAGCC->G	ACAGC->G	CAG->G	A->G	107	24	14	6	TRUE
AACAGCC->T	ACAGC->T	CAG->T	A->T	49	8	7	3	FALSE
AACAGCG->C	ACAGC->C	CAG->C	A->C	3	2	1	0	FALSE
AACAGCG->G	ACAGC->G	CAG->G	A->G	32	4	7	1	FALSE
AACAGCG->T	ACAGC->T	CAG->T	A->T	11	1	0	1	FALSE
AACAGCT->C	ACAGC->C	CAG->C	A->C	50	14	9	6	TRUE
AACAGCT->G	ACAGC->G	CAG->G	A->G	152	21	14	15	TRUE
AACAGCT->T	ACAGC->T	CAG->T	A->T	78	10	9	5	TRUE
AACAGGA->C	ACAGG->C	CAG->C	A->C	53	14	19	9	TRUE
AACAGGA->G	ACAGG->G	CAG->G	A->G	280	49	34	24	TRUE
AACAGGA->T	ACAGG->T	CAG->T	A->T	62	12	19	4	TRUE
AACAGGC->C	ACAGG->C	CAG->C	A->C	39	12	10	3	FALSE
AACAGGC->G	ACAGG->G	CAG->G	A->G	173	40	26	19	TRUE
AACAGGC->T	ACAGG->T	CAG->T	A->T	58	13	9	5	TRUE
AACAGGG->C	ACAGG->C	CAG->C	A->C	50	11	6	7	FALSE
AACAGGG->G	ACAGG->G	CAG->G	A->G	277	70	38	25	TRUE
AACAGGG->T	ACAGG->T	CAG->T	A->T	49	6	6	4	FALSE
AACAGGT->C	ACAGG->C	CAG->C	A->C	65	10	10	2	TRUE
AACAGGT->G	ACAGG->G	CAG->G	A->G	166	23	19	7	TRUE
AACAGGT->T	ACAGG->T	CAG->T	A->T	58	9	10	9	TRUE
AACAGTA->C	ACAGT->C	CAG->C	A->C	105	18	8	10	TRUE
AACAGTA->G	ACAGT->G	CAG->G	A->G	337	48	43	25	TRUE
AACAGTA->T	ACAGT->T	CAG->T	A->T	83	11	11	8	TRUE
AACAGTC->C	ACAGT->C	CAG->C	A->C	100	20	8	6	TRUE
AACAGTC->G	ACAGT->G	CAG->G	A->G	158	29	23	12	TRUE
AACAGTC->T	ACAGT->T	CAG->T	A->T	85	15	16	10	TRUE
AACAGTG->C	ACAGT->C	CAG->C	A->C	116	36	20	12	TRUE
AACAGTG->G	ACAGT->G	CAG->G	A->G	330	85	48	36	TRUE
AACAGTG->T	ACAGT->T	CAG->T	A->T	167	25	18	17	TRUE
AACAGTT->C	ACAGT->C	CAG->C	A->C	123	24	11	11	TRUE
AACAGTT->G	ACAGT->G	CAG->G	A->G	250	47	26	24	TRUE
AACAGTT->T	ACAGT->T	CAG->T	A->T	146	27	11	13	TRUE
AACATAA->C	ACATA->C	CAT->C	A->C	144	25	21	12	TRUE
AACATAA->G	ACATA->G	CAT->G	A->G	1253	208	195	111	TRUE
AACATAA->T	ACATA->T	CAT->T	A->T	201	35	33	24	TRUE
AACATAC->C	ACATA->C	CAT->C	A->C	103	14	16	7	TRUE
AACATAC->G	ACATA->G	CAT->G	A->G	480	95	75	43	TRUE
AACATAC->T	ACATA->T	CAT->T	A->T	133	26	24	17	TRUE
AACATAG->C	ACATA->C	CAT->C	A->C	93	8	15	10	TRUE
AACATAG->G	ACATA->G	CAT->G	A->G	694	136	92	48	TRUE
AACATAG->T	ACATA->T	CAT->T	A->T	98	19	17	6	TRUE
AACATAT->C	ACATA->C	CAT->C	A->C	125	23	20	15	TRUE
AACATAT->G	ACATA->G	CAT->G	A->G	1177	226	180	112	TRUE
AACATAT->T	ACATA->T	CAT->T	A->T	300	52	38	24	TRUE
AACATCA->C	ACATC->C	CAT->C	A->C	109	20	20	14	TRUE
AACATCA->G	ACATC->G	CAT->G	A->G	631	97	74	51	TRUE
AACATCA->T	ACATC->T	CAT->T	A->T	206	51	31	30	TRUE
AACATCC->C	ACATC->C	CAT->C	A->C	57	12	10	3	TRUE
AACATCC->G	ACATC->G	CAT->G	A->G	206	35	25	22	TRUE
AACATCC->T	ACATC->T	CAT->T	A->T	116	9	19	13	TRUE
AACATCG->C	ACATC->C	CAT->C	A->C	8	2	0	0	FALSE
AACATCG->G	ACATC->G	CAT->G	A->G	80	11	3	4	TRUE
AACATCG->T	ACATC->T	CAT->T	A->T	24	4	2	4	FALSE
AACATCT->C	ACATC->C	CAT->C	A->C	91	19	18	9	TRUE
AACATCT->G	ACATC->G	CAT->G	A->G	536	92	56	47	TRUE
AACATCT->T	ACATC->T	CAT->T	A->T	227	36	37	11	TRUE
AACATGA->C	ACATG->C	CAT->C	A->C	132	17	17	12	TRUE
AACATGA->G	ACATG->G	CAT->G	A->G	749	139	113	66	TRUE
AACATGA->T	ACATG->T	CAT->T	A->T	171	31	25	25	TRUE
AACATGC->C	ACATG->C	CAT->C	A->C	91	17	9	8	TRUE
AACATGC->G	ACATG->G	CAT->G	A->G	422	77	51	36	TRUE
AACATGC->T	ACATG->T	CAT->T	A->T	131	26	17	10	TRUE
AACATGG->C	ACATG->C	CAT->C	A->C	133	24	26	15	TRUE
AACATGG->G	ACATG->G	CAT->G	A->G	1326	249	197	142	TRUE
AACATGG->T	ACATG->T	CAT->T	A->T	183	37	24	8	TRUE
AACATGT->C	ACATG->C	CAT->C	A->C	124	29	20	7	TRUE
AACATGT->G	ACATG->G	CAT->G	A->G	778	151	122	64	TRUE
AACATGT->T	ACATG->T	CAT->T	A->T	175	41	17	13	TRUE
AACATTA->C	ACATT->C	CAT->C	A->C	89	13	15	7	TRUE
AACATTA->G	ACATT->G	CAT->G	A->G	710	128	92	55	TRUE
AACATTA->T	ACATT->T	CAT->T	A->T	215	37	38	14	TRUE
AACATTC->C	ACATT->C	CAT->C	A->C	98	20	20	7	TRUE
AACATTC->G	ACATT->G	CAT->G	A->G	499	97	57	46	TRUE
AACATTC->T	ACATT->T	CAT->T	A->T	217	40	31	22	TRUE
AACATTG->C	ACATT->C	CAT->C	A->C	66	13	10	8	TRUE
AACATTG->G	ACATT->G	CAT->G	A->G	531	93	66	49	TRUE
AACATTG->T	ACATT->T	CAT->T	A->T	151	29	28	11	TRUE
AACCAAA->A	ACCAA->A	CCA->A	C->A	809	160	126	74	TRUE
AACCAAA->G	ACCAA->G	CCA->G	C->G	312	60	43	37	TRUE
AACCAAA->T	ACCAA->T	CCA->T	C->T	494	75	75	62	TRUE
AACCAAC->A	ACCAA->A	CCA->A	C->A	217	42	33	17	TRUE
AACCAAC->G	ACCAA->G	CCA->G	C->G	111	28	16	14	TRUE
AACCAAC->T	ACCAA->T	CCA->T	C->T	190	44	17	22	TRUE
AACCAAG->A	ACCAA->A	CCA->A	C->A	249	50	38	32	TRUE
AACCAAG->G	ACCAA->G	CCA->G	C->G	208	29	27	16	TRUE
AACCAAG->T	ACCAA->T	CCA->T	C->T	240	35	23	21	TRUE
AACCAAT->A	ACCAA->A	CCA->A	C->A	283	53	47	19	TRUE
AACCAAT->G	ACCAA->G	CCA->G	C->G	139	24	21	20	TRUE
AACCAAT->T	ACCAA->T	CCA->T	C->T	233	40	37	17	TRUE
AACCACA->A	ACCAC->A	CCA->A	C->A	165	16	31	13	TRUE
AACCACA->G	ACCAC->G	CCA->G	C->G	92	23	15	10	TRUE
AACCACA->T	ACCAC->T	CCA->T	C->T	390	68	58	29	TRUE
AACCACC->A	ACCAC->A	CCA->A	C->A	150	17	26	24	TRUE
AACCACC->G	ACCAC->G	CCA->G	C->G	55	8	4	8	TRUE
AACCACC->T	ACCAC->T	CCA->T	C->T	272	48	41	16	TRUE
AACCACG->A	ACCAC->A	CCA->A	C->A	20	1	7	2	FALSE
AACCACG->G	ACCAC->G	CCA->G	C->G	15	5	0	1	FALSE
AACCACG->T	ACCAC->T	CCA->T	C->T	54	6	8	1	FALSE
AACCACT->A	ACCAC->A	CCA->A	C->A	159	37	33	17	TRUE
AACCACT->G	ACCAC->G	CCA->G	C->G	82	18	14	4	TRUE
AACCACT->T	ACCAC->T	CCA->T	C->T	332	60	49	29	TRUE
AACCAGA->A	ACCAG->A	CCA->A	C->A	213	52	33	16	TRUE
AACCAGA->G	ACCAG->G	CCA->G	C->G	127	25	14	18	TRUE
AACCAGA->T	ACCAG->T	CCA->T	C->T	303	47	34	25	TRUE
AACCAGC->A	ACCAG->A	CCA->A	C->A	173	32	21	18	TRUE
AACCAGC->G	ACCAG->G	CCA->G	C->G	103	15	16	10	TRUE
AACCAGC->T	ACCAG->T	CCA->T	C->T	220	30	31	17	TRUE
AACCAGG->A	ACCAG->A	CCA->A	C->A	174	24	20	13	TRUE
AACCAGG->G	ACCAG->G	CCA->G	C->G	140	20	27	12	TRUE
AACCAGG->T	ACCAG->T	CCA->T	C->T	280	38	27	15	TRUE
AACCAGT->A	ACCAG->A	CCA->A	C->A	161	28	26	17	TRUE
AACCAGT->G	ACCAG->G	CCA->G	C->G	92	18	11	12	TRUE
AACCAGT->T	ACCAG->T	CCA->T	C->T	226	35	22	17	TRUE
AACCATA->A	ACCAT->A	CCA->A	C->A	120	23	19	13	TRUE
AACCATA->G	ACCAT->G	CCA->G	C->G	82	15	15	7	TRUE
AACCATA->T	ACCAT->T	CCA->T	C->T	330	49	35	36	TRUE
AACCATC->A	ACCAT->A	CCA->A	C->A	125	32	16	10	TRUE
AACCATC->G	ACCAT->G	CCA->G	C->G	66	19	14	8	TRUE
AACCATC->T	ACCAT->T	CCA->T	C->T	295	61	44	36	TRUE
AACCATG->A	ACCAT->A	CCA->A	C->A	122	12	12	9	TRUE
AACCATG->G	ACCAT->G	CCA->G	C->G	91	13	10	5	TRUE
AACCATG->T	ACCAT->T	CCA->T	C->T	283	52	41	25	TRUE
AACCATT->A	ACCAT->A	CCA->A	C->A	288	36	37	25	TRUE
AACCATT->G	ACCAT->G	CCA->G	C->G	150	30	18	12	TRUE
AACCATT->T	ACCAT->T	CCA->T	C->T	345	71	46	41	TRUE
AACCCAA->A	ACCCA->A	CCC->A	C->A	218	50	32	26	TRUE
AACCCAA->G	ACCCA->G	CCC->G	C->G	130	23	32	14	TRUE
AACCCAA->T	ACCCA->T	CCC->T	C->T	388	78	44	35	TRUE
AACCCAC->A	ACCCA->A	CCC->A	C->A	155	27	16	21	TRUE
AACCCAC->G	ACCCA->G	CCC->G	C->G	121	18	10	6	TRUE
AACCCAC->T	ACCCA->T	CCC->T	C->T	287	47	37	27	TRUE
AACCCAG->A	ACCCA->A	CCC->A	C->A	272	63	38	23	TRUE
AACCCAG->G	ACCCA->G	CCC->G	C->G	217	52	33	25	TRUE
AACCCAG->T	ACCCA->T	CCC->T	C->T	476	93	49	45	TRUE
AACCCAT->A	ACCCA->A	CCC->A	C->A	136	25	29	22	TRUE
AACCCAT->G	ACCCA->G	CCC->G	C->G	109	15	13	12	TRUE
AACCCAT->T	ACCCA->T	CCC->T	C->T	299	59	35	37	TRUE
AACCCCA->A	ACCCC->A	CCC->A	C->A	256	49	50	39	TRUE
AACCCCA->G	ACCCC->G	CCC->G	C->G	168	35	15	12	TRUE
AACCCCA->T	ACCCC->T	CCC->T	C->T	591	136	89	60	TRUE
AACCCCC->A	ACCCC->A	CCC->A	C->A	177	33	19	17	TRUE
AACCCCC->G	ACCCC->G	CCC->G	C->G	70	12	11	9	TRUE
AACCCCC->T	ACCCC->T	CCC->T	C->T	248	70	25	23	TRUE
AACCCCG->A	ACCCC->A	CCC->A	C->A	103	36	22	8	TRUE
AACCCCG->G	ACCCC->G	CCC->G	C->G	76	9	4	8	TRUE
AACCCCG->T	ACCCC->T	CCC->T	C->T	236	49	28	18	TRUE
AACCCCT->A	ACCCC->A	CCC->A	C->A	179	35	23	24	TRUE
AACCCCT->G	ACCCC->G	CCC->G	C->G	77	18	12	9	TRUE
AACCCCT->T	ACCCC->T	CCC->T	C->T	298	79	39	35	TRUE
AACCCGA->A	ACCCG->A	CCC->A	C->A	27	4	4	9	FALSE
AACCCGA->G	ACCCG->G	CCC->G	C->G	14	3	2	4	FALSE
AACCCGA->T	ACCCG->T	CCC->T	C->T	44	10	4	1	FALSE
AACCCGC->A	ACCCG->A	CCC->A	C->A	12	0	5	0	FALSE
AACCCGC->G	ACCCG->G	CCC->G	C->G	15	1	2	2	FALSE
AACCCGC->T	ACCCG->T	CCC->T	C->T	25	5	2	0	FALSE
AACCCGG->A	ACCCG->A	CCC->A	C->A	51	16	13	6	TRUE
AACCCGG->G	ACCCG->G	CCC->G	C->G	44	16	8	6	FALSE
AACCCGG->T	ACCCG->T	CCC->T	C->T	170	39	19	23	TRUE
AACCCGT->A	ACCCG->A	CCC->A	C->A	12	4	1	0	FALSE
AACCCGT->G	ACCCG->G	CCC->G	C->G	9	0	2	0	FALSE
AACCCGT->T	ACCCG->T	CCC->T	C->T	41	7	4	2	FALSE
AACCCTA->A	ACCCT->A	CCC->A	C->A	118	22	19	10	TRUE
AACCCTA->G	ACCCT->G	CCC->G	C->G	105	18	16	8	TRUE
AACCCTA->T	ACCCT->T	CCC->T	C->T	259	63	33	36	TRUE
AACCCTC->A	ACCCT->A	CCC->A	C->A	136	28	18	16	TRUE
AACCCTC->G	ACCCT->G	CCC->G	C->G	117	12	12	9	TRUE
AACCCTC->T	ACCCT->T	CCC->T	C->T	238	53	32	21	TRUE
AACCCTG->A	ACCCT->A	CCC->A	C->A	278	59	44	34	TRUE
AACCCTG->G	ACCCT->G	CCC->G	C->G	341	72	59	28	TRUE
AACCCTG->T	ACCCT->T	CCC->T	C->T	528	117	72	41	TRUE
AACCCTT->A	ACCCT->A	CCC->A	C->A	329	60	45	30	TRUE
AACCCTT->G	ACCCT->G	CCC->G	C->G	414	82	51	29	TRUE
AACCCTT->T	ACCCT->T	CCC->T	C->T	341	70	45	40	TRUE
AACCGAA->A	ACCGA->A	CCG->A	C->A	68	12	8	8	TRUE
AACCGAA->G	ACCGA->G	CCG->G	C->G	25	5	7	5	FALSE
AACCGAA->T	ACCGA->T	CCG->T	C->T	690	120	73	60	TRUE
AACCGAC->A	ACCGA->A	CCG->A	C->A	21	3	0	0	FALSE
AACCGAC->G	ACCGA->G	CCG->G	C->G	12	4	1	4	FALSE
AACCGAC->T	ACCGA->T	CCG->T	C->T	265	41	35	15	TRUE
AACCGAG->A	ACCGA->A	CCG->A	C->A	47	6	5	7	FALSE
AACCGAG->G	ACCGA->G	CCG->G	C->G	33	7	3	2	FALSE
AACCGAG->T	ACCGA->T	CCG->T	C->T	503	70	68	54	TRUE
AACCGAT->A	ACCGA->A	CCG->A	C->A	23	6	2	5	FALSE
AACCGAT->G	ACCGA->G	CCG->G	C->G	16	1	1	2	FALSE
AACCGAT->T	ACCGA->T	CCG->T	C->T	332	56	58	34	TRUE
AACCGCA->A	ACCGC->A	CCG->A	C->A	36	5	3	1	FALSE
AACCGCA->G	ACCGC->G	CCG->G	C->G	18	6	1	3	FALSE
AACCGCA->T	ACCGC->T	CCG->T	C->T	515	92	84	53	TRUE
AACCGCC->A	ACCGC->A	CCG->A	C->A	23	4	3	1	FALSE
AACCGCC->G	ACCGC->G	CCG->G	C->G	12	1	3	1	FALSE
AACCGCC->T	ACCGC->T	CCG->T	C->T	432	73	61	35	TRUE
AACCGCG->A	ACCGC->A	CCG->A	C->A	8	1	1	2	FALSE
AACCGCG->G	ACCGC->G	CCG->G	C->G	7	2	1	1	FALSE
AACCGCG->T	ACCGC->T	CCG->T	C->T	84	12	10	5	TRUE
AACCGCT->A	ACCGC->A	CCG->A	C->A	26	7	7	5	FALSE
AACCGCT->G	ACCGC->G	CCG->G	C->G	21	2	2	2	FALSE
AACCGCT->T	ACCGC->T	CCG->T	C->T	501	77	64	52	TRUE
AACCGGA->A	ACCGG->A	CCG->A	C->A	31	2	7	4	FALSE
AACCGGA->G	ACCGG->G	CCG->G	C->G	25	3	1	0	FALSE
AACCGGA->T	ACCGG->T	CCG->T	C->T	399	61	52	31	TRUE
AACCGGC->A	ACCGG->A	CCG->A	C->A	28	1	4	4	FALSE
AACCGGC->G	ACCGG->G	CCG->G	C->G	11	4	2	0	FALSE
AACCGGC->T	ACCGG->T	CCG->T	C->T	352	59	56	21	TRUE
AACCGGG->A	ACCGG->A	CCG->A	C->A	30	6	6	4	FALSE
AACCGGG->G	ACCGG->G	CCG->G	C->G	33	8	4	1	FALSE
AACCGGG->T	ACCGG->T	CCG->T	C->T	453	71	63	54	TRUE
AACCGGT->A	ACCGG->A	CCG->A	C->A	24	8	4	1	FALSE
AACCGGT->G	ACCGG->G	CCG->G	C->G	15	2	3	2	FALSE
AACCGGT->T	ACCGG->T	CCG->T	C->T	392	58	49	24	TRUE
AACCGTA->A	ACCGT->A	CCG->A	C->A	36	0	3	3	FALSE
AACCGTA->G	ACCGT->G	CCG->G	C->G	20	5	2	3	FALSE
AACCGTA->T	ACCGT->T	CCG->T	C->T	431	81	53	33	TRUE
AACCGTC->A	ACCGT->A	CCG->A	C->A	29	4	3	5	FALSE
AACCGTC->G	ACCGT->G	CCG->G	C->G	15	4	2	1	FALSE
AACCGTC->T	ACCGT->T	CCG->T	C->T	291	52	34	18	TRUE
AACCGTG->A	ACCGT->A	CCG->A	C->A	51	7	4	2	FALSE
AACCGTG->G	ACCGT->G	CCG->G	C->G	25	3	1	2	FALSE
AACCGTG->T	ACCGT->T	CCG->T	C->T	466	91	66	41	TRUE
AACCGTT->A	ACCGT->A	CCG->A	C->A	51	3	9	4	FALSE
AACCGTT->G	ACCGT->G	CCG->G	C->G	22	5	3	1	FALSE
AACCGTT->T	ACCGT->T	CCG->T	C->T	335	50	40	23	TRUE
AACCTAA->A	ACCTA->A	CCT->A	C->A	133	18	27	18	TRUE
AACCTAA->G	ACCTA->G	CCT->G	C->G	138	34	16	17	TRUE
AACCTAA->T	ACCTA->T	CCT->T	C->T	333	53	45	28	TRUE
AACCTAC->A	ACCTA->A	CCT->A	C->A	95	13	13	11	TRUE
AACCTAC->G	ACCTA->G	CCT->G	C->G	88	17	19	8	TRUE
AACCTAC->T	ACCTA->T	CCT->T	C->T	178	36	30	19	TRUE
AACCTAG->A	ACCTA->A	CCT->A	C->A	88	13	14	11	TRUE
AACCTAG->G	ACCTA->G	CCT->G	C->G	132	22	25	11	TRUE
AACCTAG->T	ACCTA->T	CCT->T	C->T	227	43	29	23	TRUE
AACCTAT->A	ACCTA->A	CCT->A	C->A	124	18	16	15	TRUE
AACCTAT->G	ACCTA->G	CCT->G	C->G	110	30	16	12	TRUE
AACCTAT->T	ACCTA->T	CCT->T	C->T	275	68	44	29	TRUE
AACCTCA->A	ACCTC->A	CCT->A	C->A	100	20	13	11	TRUE
AACCTCA->G	ACCTC->G	CCT->G	C->G	126	24	14	11	TRUE
AACCTCA->T	ACCTC->T	CCT->T	C->T	484	78	70	41	TRUE
AACCTCC->A	ACCTC->A	CCT->A	C->A	138	22	20	17	TRUE
AACCTCC->G	ACCTC->G	CCT->G	C->G	113	22	19	14	TRUE
AACCTCC->T	ACCTC->T	CCT->T	C->T	568	119	86	57	TRUE
AACCTCG->A	ACCTC->A	CCT->A	C->A	9	1	2	1	FALSE
AACCTCG->G	ACCTC->G	CCT->G	C->G	21	5	1	2	FALSE
AACCTCG->T	ACCTC->T	CCT->T	C->T	81	7	10	5	TRUE
AACCTCT->A	ACCTC->A	CCT->A	C->A	194	40	30	19	TRUE
AACCTCT->G	ACCTC->G	CCT->G	C->G	186	28	25	21	TRUE
AACCTCT->T	ACCTC->T	CCT->T	C->T	724	139	98	56	TRUE
AACCTGA->A	ACCTG->A	CCT->A	C->A	113	25	15	8	TRUE
AACCTGA->G	ACCTG->G	CCT->G	C->G	130	23	15	9	TRUE
AACCTGA->T	ACCTG->T	CCT->T	C->T	274	52	35	22	TRUE
AACCTGC->A	ACCTG->A	CCT->A	C->A	120	24	18	14	TRUE
AACCTGC->G	ACCTG->G	CCT->G	C->G	144	22	21	10	TRUE
AACCTGC->T	ACCTG->T	CCT->T	C->T	255	55	51	17	TRUE
AACCTGG->A	ACCTG->A	CCT->A	C->A	139	26	19	8	TRUE
AACCTGG->G	ACCTG->G	CCT->G	C->G	196	30	25	16	TRUE
AACCTGG->T	ACCTG->T	CCT->T	C->T	364	61	49	16	TRUE
AACCTGT->A	ACCTG->A	CCT->A	C->A	109	14	13	14	TRUE
AACCTGT->G	ACCTG->G	CCT->G	C->G	122	27	18	9	TRUE
AACCTGT->T	ACCTG->T	CCT->T	C->T	295	38	28	22	TRUE
AACCTTA->A	ACCTT->A	CCT->A	C->A	69	13	10	10	TRUE
AACCTTA->G	ACCTT->G	CCT->G	C->G	72	17	9	12	TRUE
AACCTTA->T	ACCTT->T	CCT->T	C->T	319	72	40	24	TRUE
AACCTTC->A	ACCTT->A	CCT->A	C->A	93	27	12	11	TRUE
AACCTTC->G	ACCTT->G	CCT->G	C->G	79	16	4	5	TRUE
AACCTTC->T	ACCTT->T	CCT->T	C->T	324	45	51	24	TRUE
AACCTTG->A	ACCTT->A	CCT->A	C->A	107	20	16	8	TRUE
AACCTTG->G	ACCTT->G	CCT->G	C->G	134	21	19	7	TRUE
AACCTTG->T	ACCTT->T	CCT->T	C->T	382	57	46	26	TRUE
TTTCGTT->T	TTCGT->T	TCG->T	C->T	1036	189	150	100	TRUE
TTTCGTT->G	TTCGT->G	TCG->G	C->G	53	12	10	3	TRUE
TTTCGTT->A	TTCGT->A	TCG->A	C->A	60	7	17	5	TRUE
GTTCGTT->T	TTCGT->T	TCG->T	C->T	361	59	50	34	TRUE
GTTCGTT->G	TTCGT->G	TCG->G	C->G	34	4	7	1	FALSE
GTTCGTT->A	TTCGT->A	TCG->A	C->A	33	11	6	3	FALSE
CTTCGTT->T	TTCGT->T	TCG->T	C->T	504	98	71	43	TRUE
CTTCGTT->G	TTCGT->G	TCG->G	C->G	38	5	7	3	FALSE
CTTCGTT->A	TTCGT->A	TCG->A	C->A	27	2	3	4	FALSE
ATTCGTT->T	TTCGT->T	TCG->T	C->T	556	97	78	45	TRUE
ATTCGTT->G	TTCGT->G	TCG->G	C->G	35	8	3	3	FALSE
ATTCGTT->A	TTCGT->A	TCG->A	C->A	53	9	7	2	FALSE
TGTCGTT->T	GTCGT->T	TCG->T	C->T	349	68	59	31	TRUE
TGTCGTT->G	GTCGT->G	TCG->G	C->G	20	2	3	2	FALSE
TGTCGTT->A	GTCGT->A	TCG->A	C->A	28	3	5	5	FALSE
GGTCGTT->T	GTCGT->T	TCG->T	C->T	172	32	14	16	TRUE
GGTCGTT->G	GTCGT->G	TCG->G	C->G	18	2	4	0	FALSE
GGTCGTT->A	GTCGT->A	TCG->A	C->A	22	4	4	1	FALSE
CGTCGTT->T	GTCGT->T	TCG->T	C->T	37	7	9	4	FALSE
CGTCGTT->G	GTCGT->G	TCG->G	C->G	6	0	0	0	FALSE
CGTCGTT->A	GTCGT->A	TCG->A	C->A	2	0	0	0	FALSE
AGTCGTT->T	GTCGT->T	TCG->T	C->T	231	44	37	22	TRUE
AGTCGTT->G	GTCGT->G	TCG->G	C->G	23	3	2	1	FALSE
AGTCGTT->A	GTCGT->A	TCG->A	C->A	26	4	4	1	FALSE
TCTCGTT->T	CTCGT->T	TCG->T	C->T	647	125	80	59	TRUE
TCTCGTT->G	CTCGT->G	TCG->G	C->G	48	8	4	6	FALSE
TCTCGTT->A	CTCGT->A	TCG->A	C->A	22	11	14	2	FALSE
GCTCGTT->T	CTCGT->T	TCG->T	C->T	265	55	41	18	TRUE
GCTCGTT->G	CTCGT->G	TCG->G	C->G	35	5	5	3	FALSE
GCTCGTT->A	CTCGT->A	TCG->A	C->A	20	2	6	0	FALSE
CCTCGTT->T	CTCGT->T	TCG->T	C->T	363	64	45	29	TRUE
CCTCGTT->G	CTCGT->G	TCG->G	C->G	39	7	2	4	FALSE
CCTCGTT->A	CTCGT->A	TCG->A	C->A	23	3	4	2	FALSE
ACTCGTT->T	CTCGT->T	TCG->T	C->T	274	52	47	30	TRUE
ACTCGTT->G	CTCGT->G	TCG->G	C->G	26	2	4	3	FALSE
ACTCGTT->A	CTCGT->A	TCG->A	C->A	26	6	3	2	FALSE
TATCGTT->T	ATCGT->T	TCG->T	C->T	354	53	61	23	TRUE
TATCGTT->G	ATCGT->G	TCG->G	C->G	25	4	3	2	FALSE
TATCGTT->A	ATCGT->A	TCG->A	C->A	29	3	4	4	FALSE
GATCGTT->T	ATCGT->T	TCG->T	C->T	231	43	41	19	TRUE
GATCGTT->G	ATCGT->G	TCG->G	C->G	23	10	3	4	FALSE
GATCGTT->A	ATCGT->A	TCG->A	C->A	36	10	4	3	FALSE
CATCGTT->T	ATCGT->T	TCG->T	C->T	358	84	55	36	TRUE
CATCGTT->G	ATCGT->G	TCG->G	C->G	29	3	1	1	FALSE
CATCGTT->A	ATCGT->A	TCG->A	C->A	28	9	4	4	FALSE
AATCGTT->T	ATCGT->T	TCG->T	C->T	393	73	46	32	TRUE
AATCGTT->G	ATCGT->G	TCG->G	C->G	35	2	3	0	FALSE
AATCGTT->A	ATCGT->A	TCG->A	C->A	47	11	9	4	FALSE
TTGCGTT->T	TGCGT->T	GCG->T	C->T	507	72	67	46	TRUE
TTGCGTT->G	TGCGT->G	GCG->G	C->G	25	9	6	2	FALSE
TTGCGTT->A	TGCGT->A	GCG->A	C->A	59	10	11	3	TRUE
GTGCGTT->T	TGCGT->T	GCG->T	C->T	326	65	55	47	TRUE
GTGCGTT->G	TGCGT->G	GCG->G	C->G	21	2	2	3	FALSE
GTGCGTT->A	TGCGT->A	GCG->A	C->A	35	6	7	0	FALSE
CTGCGTT->T	TGCGT->T	GCG->T	C->T	571	116	81	65	TRUE
CTGCGTT->G	TGCGT->G	GCG->G	C->G	20	6	4	4	FALSE
CTGCGTT->A	TGCGT->A	GCG->A	C->A	62	12	13	6	TRUE
ATGCGTT->T	TGCGT->T	GCG->T	C->T	469	73	70	35	TRUE
ATGCGTT->G	TGCGT->G	GCG->G	C->G	35	7	4	2	FALSE
ATGCGTT->A	TGCGT->A	GCG->A	C->A	58	11	7	5	TRUE
TGGCGTT->T	GGCGT->T	GCG->T	C->T	473	92	69	38	TRUE
TGGCGTT->G	GGCGT->G	GCG->G	C->G	25	4	6	0	FALSE
TGGCGTT->A	GGCGT->A	GCG->A	C->A	36	7	4	3	FALSE
GGGCGTT->T	GGCGT->T	GCG->T	C->T	249	48	32	20	TRUE
GGGCGTT->G	GGCGT->G	GCG->G	C->G	12	2	4	0	FALSE
GGGCGTT->A	GGCGT->A	GCG->A	C->A	23	4	5	2	FALSE
CGGCGTT->T	GGCGT->T	GCG->T	C->T	95	19	13	11	TRUE
CGGCGTT->G	GGCGT->G	GCG->G	C->G	4	1	2	1	FALSE
CGGCGTT->A	GGCGT->A	GCG->A	C->A	12	1	3	1	FALSE
AGGCGTT->T	GGCGT->T	GCG->T	C->T	404	60	57	31	TRUE
AGGCGTT->G	GGCGT->G	GCG->G	C->G	19	6	2	2	FALSE
AGGCGTT->A	GGCGT->A	GCG->A	C->A	36	9	4	4	FALSE
TCGCGTT->T	CGCGT->T	GCG->T	C->T	45	10	7	3	FALSE
TCGCGTT->G	CGCGT->G	GCG->G	C->G	2	0	0	0	FALSE
TCGCGTT->A	CGCGT->A	GCG->A	C->A	3	1	0	0	FALSE
GCGCGTT->T	CGCGT->T	GCG->T	C->T	39	6	5	3	FALSE
GCGCGTT->G	CGCGT->G	GCG->G	C->G	4	0	1	0	FALSE
GCGCGTT->A	CGCGT->A	GCG->A	C->A	4	0	0	0	FALSE
CCGCGTT->T	CGCGT->T	GCG->T	C->T	70	19	17	8	TRUE
CCGCGTT->G	CGCGT->G	GCG->G	C->G	6	0	1	0	FALSE
CCGCGTT->A	CGCGT->A	GCG->A	C->A	4	1	1	1	FALSE
ACGCGTT->T	CGCGT->T	GCG->T	C->T	63	11	21	4	TRUE
ACGCGTT->G	CGCGT->G	GCG->G	C->G	2	0	1	1	FALSE
ACGCGTT->A	CGCGT->A	GCG->A	C->A	2	0	2	1	FALSE
TAGCGTT->T	AGCGT->T	GCG->T	C->T	284	48	43	34	TRUE
TAGCGTT->G	AGCGT->G	GCG->G	C->G	12	2	4	2	FALSE
TAGCGTT->A	AGCGT->A	GCG->A	C->A	32	5	3	2	FALSE
GAGCGTT->T	AGCGT->T	GCG->T	C->T	219	54	41	18	TRUE
GAGCGTT->G	AGCGT->G	GCG->G	C->G	33	1	2	1	FALSE
GAGCGTT->A	AGCGT->A	GCG->A	C->A	35	7	6	2	FALSE
CAGCGTT->T	AGCGT->T	GCG->T	C->T	441	73	64	32	TRUE
CAGCGTT->G	AGCGT->G	GCG->G	C->G	48	5	4	3	FALSE
CAGCGTT->A	AGCGT->A	GCG->A	C->A	62	8	10	7	TRUE
AAGCGTT->T	AGCGT->T	GCG->T	C->T	482	79	63	41	TRUE
AAGCGTT->G	AGCGT->G	GCG->G	C->G	67	11	15	4	TRUE
AAGCGTT->A	AGCGT->A	GCG->A	C->A	46	7	4	4	FALSE
TTCCGTT->T	TCCGT->T	CCG->T	C->T	705	155	101	49	TRUE
TTCCGTT->G	TCCGT->G	CCG->G	C->G	21	5	3	3	FALSE
TTCCGTT->A	TCCGT->A	CCG->A	C->A	43	8	2	5	FALSE
GTCCGTT->T	TCCGT->T	CCG->T	C->T	296	51	43	33	TRUE
GTCCGTT->G	TCCGT->G	CCG->G	C->G	23	1	3	0	FALSE
GTCCGTT->A	TCCGT->A	CCG->A	C->A	18	1	4	3	FALSE
CTCCGTT->T	TCCGT->T	CCG->T	C->T	573	84	74	42	TRUE
CTCCGTT->G	TCCGT->G	CCG->G	C->G	20	5	3	2	FALSE
CTCCGTT->A	TCCGT->A	CCG->A	C->A	21	5	2	3	FALSE
ATCCGTT->T	TCCGT->T	CCG->T	C->T	382	73	52	35	TRUE
ATCCGTT->G	TCCGT->G	CCG->G	C->G	11	1	3	0	FALSE
ATCCGTT->A	TCCGT->A	CCG->A	C->A	29	4	0	4	FALSE
TGCCGTT->T	GCCGT->T	CCG->T	C->T	457	77	58	36	TRUE
TGCCGTT->G	GCCGT->G	CCG->G	C->G	10	4	5	2	FALSE
TGCCGTT->A	GCCGT->A	CCG->A	C->A	30	2	6	2	FALSE
GGCCGTT->T	GCCGT->T	CCG->T	C->T	232	51	37	14	TRUE
GGCCGTT->G	GCCGT->G	CCG->G	C->G	11	2	2	2	FALSE
GGCCGTT->A	GCCGT->A	CCG->A	C->A	16	6	2	2	FALSE
CGCCGTT->T	GCCGT->T	CCG->T	C->T	77	13	10	10	TRUE
CGCCGTT->G	GCCGT->G	CCG->G	C->G	9	1	0	0	FALSE
CGCCGTT->A	GCCGT->A	CCG->A	C->A	4	3	0	1	FALSE
AGCCGTT->T	GCCGT->T	CCG->T	C->T	318	50	36	24	TRUE
AGCCGTT->G	GCCGT->G	CCG->G	C->G	8	3	1	1	FALSE
AGCCGTT->A	GCCGT->A	CCG->A	C->A	23	4	4	2	FALSE
TCCCGTT->T	CCCGT->T	CCG->T	C->T	466	67	69	42	TRUE
TCCCGTT->G	CCCGT->G	CCG->G	C->G	25	6	7	5	FALSE
TCCCGTT->A	CCCGT->A	CCG->A	C->A	29	2	4	2	FALSE
GCCCGTT->T	CCCGT->T	CCG->T	C->T	322	55	46	33	TRUE
GCCCGTT->G	CCCGT->G	CCG->G	C->G	35	8	4	5	FALSE
GCCCGTT->A	CCCGT->A	CCG->A	C->A	31	5	2	8	FALSE
CCCCGTT->T	CCCGT->T	CCG->T	C->T	437	85	53	41	TRUE
CCCCGTT->G	CCCGT->G	CCG->G	C->G	30	7	1	5	FALSE
CCCCGTT->A	CCCGT->A	CCG->A	C->A	42	6	2	2	FALSE
ACCCGTT->T	CCCGT->T	CCG->T	C->T	245	59	45	20	TRUE
ACCCGTT->G	CCCGT->G	CCG->G	C->G	17	4	1	0	FALSE
ACCCGTT->A	CCCGT->A	CCG->A	C->A	24	3	4	2	FALSE
TACCGTT->T	ACCGT->T	CCG->T	C->T	333	55	40	34	TRUE
TACCGTT->G	ACCGT->G	CCG->G	C->G	14	8	0	1	FALSE
TACCGTT->A	ACCGT->A	CCG->A	C->A	16	6	2	1	FALSE
GACCGTT->T	ACCGT->T	CCG->T	C->T	200	39	25	13	TRUE
GACCGTT->G	ACCGT->G	CCG->G	C->G	23	1	2	1	FALSE
GACCGTT->A	ACCGT->A	CCG->A	C->A	41	6	4	0	FALSE
CACCGTT->T	ACCGT->T	CCG->T	C->T	411	86	56	31	TRUE
CACCGTT->G	ACCGT->G	CCG->G	C->G	24	6	4	5	FALSE
CACCGTT->A	ACCGT->A	CCG->A	C->A	30	8	3	5	FALSE
TTACGTT->T	TACGT->T	ACG->T	C->T	967	167	134	80	TRUE
TTACGTT->G	TACGT->G	ACG->G	C->G	55	11	6	5	TRUE
TTACGTT->A	TACGT->A	ACG->A	C->A	51	9	8	3	FALSE
GTACGTT->T	TACGT->T	ACG->T	C->T	435	84	56	41	TRUE
GTACGTT->G	TACGT->G	ACG->G	C->G	23	3	5	1	FALSE
GTACGTT->A	TACGT->A	ACG->A	C->A	34	11	8	2	FALSE
CTACGTT->T	TACGT->T	ACG->T	C->T	629	109	91	43	TRUE
CTACGTT->G	TACGT->G	ACG->G	C->G	27	1	4	1	FALSE
CTACGTT->A	TACGT->A	ACG->A	C->A	29	4	6	3	FALSE
ATACGTT->T	TACGT->T	ACG->T	C->T	926	179	142	73	TRUE
ATACGTT->G	TACGT->G	ACG->G	C->G	43	3	7	1	FALSE
ATACGTT->A	TACGT->A	ACG->A	C->A	75	9	8	8	TRUE
TGACGTT->T	GACGT->T	ACG->T	C->T	651	126	96	61	TRUE
TGACGTT->G	GACGT->G	ACG->G	C->G	24	5	3	2	FALSE
TGACGTT->A	GACGT->A	ACG->A	C->A	38	2	2	5	FALSE
GGACGTT->T	GACGT->T	ACG->T	C->T	454	68	60	37	TRUE
GGACGTT->G	GACGT->G	ACG->G	C->G	18	3	1	3	FALSE
GGACGTT->A	GACGT->A	ACG->A	C->A	40	3	4	1	FALSE
CGACGTT->T	GACGT->T	ACG->T	C->T	61	11	4	4	TRUE
CGACGTT->G	GACGT->G	ACG->G	C->G	3	2	2	0	FALSE
CGACGTT->A	GACGT->A	ACG->A	C->A	7	0	0	0	FALSE
AGACGTT->T	GACGT->T	ACG->T	C->T	662	112	95	54	TRUE
AGACGTT->G	GACGT->G	ACG->G	C->G	27	4	8	2	FALSE
AGACGTT->A	GACGT->A	ACG->A	C->A	37	4	6	3	FALSE
TCACGTT->T	CACGT->T	ACG->T	C->T	729	107	102	74	TRUE
TCACGTT->G	CACGT->G	ACG->G	C->G	39	8	8	4	FALSE
TCACGTT->A	CACGT->A	ACG->A	C->A	46	5	8	4	FALSE
GCACGTT->T	CACGT->T	ACG->T	C->T	634	128	93	58	TRUE
GCACGTT->G	CACGT->G	ACG->G	C->G	42	5	10	6	FALSE
GCACGTT->A	CACGT->A	ACG->A	C->A	58	10	10	4	TRUE
CCACGTT->T	CACGT->T	ACG->T	C->T	943	141	109	82	TRUE
CCACGTT->G	CACGT->G	ACG->G	C->G	48	8	3	5	FALSE
CCACGTT->A	CACGT->A	ACG->A	C->A	67	13	6	2	TRUE
ACACGTT->T	CACGT->T	ACG->T	C->T	725	145	103	70	TRUE
ACACGTT->G	CACGT->G	ACG->G	C->G	52	11	12	5	TRUE
ACACGTT->A	CACGT->A	ACG->A	C->A	62	10	8	6	TRUE
TAACGTT->T	AACGT->T	ACG->T	C->T	682	123	109	63	TRUE
TAACGTT->G	AACGT->G	ACG->G	C->G	43	2	4	5	FALSE
TAACGTT->A	AACGT->A	ACG->A	C->A	67	10	9	2	TRUE
GAACGTT->T	AACGT->T	ACG->T	C->T	480	105	74	48	TRUE
GAACGTT->G	AACGT->G	ACG->G	C->G	33	2	2	3	FALSE
GAACGTT->A	AACGT->A	ACG->A	C->A	58	14	6	6	TRUE
CAACGTT->T	AACGT->T	ACG->T	C->T	556	114	74	44	TRUE
CAACGTT->G	AACGT->G	ACG->G	C->G	22	7	4	1	FALSE
CAACGTT->A	AACGT->A	ACG->A	C->A	61	10	6	6	TRUE
TTTAGTT->T	TTAGT->T	TAG->T	A->T	144	43	26	20	TRUE
TTTAGTT->G	TTAGT->G	TAG->G	A->G	326	76	43	24	TRUE
TTTAGTT->C	TTAGT->C	TAG->C	A->C	162	26	26	19	TRUE
GTTAGTT->T	TTAGT->T	TAG->T	A->T	111	19	11	15	TRUE
GTTAGTT->G	TTAGT->G	TAG->G	A->G	146	20	22	6	TRUE
GTTAGTT->C	TTAGT->C	TAG->C	A->C	49	11	7	1	FALSE
CTTAGTT->T	TTAGT->T	TAG->T	A->T	81	17	15	5	TRUE
CTTAGTT->G	TTAGT->G	TAG->G	A->G	131	24	14	18	TRUE
CTTAGTT->C	TTAGT->C	TAG->C	A->C	101	14	12	8	TRUE
ATTAGTT->T	TTAGT->T	TAG->T	A->T	121	17	16	8	TRUE
ATTAGTT->G	TTAGT->G	TAG->G	A->G	219	37	27	18	TRUE
ATTAGTT->C	TTAGT->C	TAG->C	A->C	117	17	17	13	TRUE
TGTAGTT->T	GTAGT->T	TAG->T	A->T	61	16	13	12	TRUE
TGTAGTT->G	GTAGT->G	TAG->G	A->G	254	49	30	29	TRUE
TGTAGTT->C	GTAGT->C	TAG->C	A->C	79	10	7	8	TRUE
GGTAGTT->T	GTAGT->T	TAG->T	A->T	52	10	12	3	TRUE
GGTAGTT->G	GTAGT->G	TAG->G	A->G	171	25	32	21	TRUE
GGTAGTT->C	GTAGT->C	TAG->C	A->C	30	7	8	8	FALSE
CGTAGTT->T	GTAGT->T	TAG->T	A->T	10	1	3	0	FALSE
CGTAGTT->G	GTAGT->G	TAG->G	A->G	22	3	5	4	FALSE
CGTAGTT->C	GTAGT->C	TAG->C	A->C	5	3	2	0	FALSE
AGTAGTT->T	GTAGT->T	TAG->T	A->T	50	8	11	5	FALSE
AGTAGTT->G	GTAGT->G	TAG->G	A->G	168	32	20	19	TRUE
AGTAGTT->C	GTAGT->C	TAG->C	A->C	61	4	8	7	TRUE
TCTAGTT->T	CTAGT->T	TAG->T	A->T	77	24	16	11	TRUE
TCTAGTT->G	CTAGT->G	TAG->G	A->G	311	63	50	42	TRUE
TCTAGTT->C	CTAGT->C	TAG->C	A->C	72	20	16	9	TRUE
GCTAGTT->T	CTAGT->T	TAG->T	A->T	22	4	1	4	FALSE
GCTAGTT->G	CTAGT->G	TAG->G	A->G	125	29	14	13	TRUE
GCTAGTT->C	CTAGT->C	TAG->C	A->C	22	5	3	3	FALSE
CCTAGTT->T	CTAGT->T	TAG->T	A->T	33	6	8	4	FALSE
CCTAGTT->G	CTAGT->G	TAG->G	A->G	148	32	17	15	TRUE
CCTAGTT->C	CTAGT->C	TAG->C	A->C	40	8	9	7	FALSE
ACTAGTT->T	CTAGT->T	TAG->T	A->T	34	5	7	2	FALSE
ACTAGTT->G	CTAGT->G	TAG->G	A->G	197	35	33	13	TRUE
ACTAGTT->C	CTAGT->C	TAG->C	A->C	37	12	7	2	FALSE
TATAGTT->T	ATAGT->T	TAG->T	A->T	90	19	13	7	TRUE
TATAGTT->G	ATAGT->G	TAG->G	A->G	325	64	51	23	TRUE
TATAGTT->C	ATAGT->C	TAG->C	A->C	78	20	13	7	TRUE
GATAGTT->T	ATAGT->T	TAG->T	A->T	58	11	8	4	TRUE
GATAGTT->G	ATAGT->G	TAG->G	A->G	201	37	28	17	TRUE
GATAGTT->C	ATAGT->C	TAG->C	A->C	51	13	9	3	TRUE
CATAGTT->T	ATAGT->T	TAG->T	A->T	58	14	15	6	TRUE
CATAGTT->G	ATAGT->G	TAG->G	A->G	212	31	23	12	TRUE
CATAGTT->C	ATAGT->C	TAG->C	A->C	60	10	8	4	TRUE
AATAGTT->T	ATAGT->T	TAG->T	A->T	94	23	14	15	TRUE
AATAGTT->G	ATAGT->G	TAG->G	A->G	270	38	32	27	TRUE
AATAGTT->C	ATAGT->C	TAG->C	A->C	85	15	20	5	TRUE
TTGAGTT->T	TGAGT->T	GAG->T	A->T	100	20	12	12	TRUE
TTGAGTT->G	TGAGT->G	GAG->G	A->G	189	28	22	19	TRUE
TTGAGTT->C	TGAGT->C	GAG->C	A->C	95	13	13	7	TRUE
GTGAGTT->T	TGAGT->T	GAG->T	A->T	61	16	4	5	TRUE
GTGAGTT->G	TGAGT->G	GAG->G	A->G	120	22	11	17	TRUE
GTGAGTT->C	TGAGT->C	GAG->C	A->C	52	6	7	3	FALSE
CTGAGTT->T	TGAGT->T	GAG->T	A->T	79	14	12	7	TRUE
CTGAGTT->G	TGAGT->G	GAG->G	A->G	149	20	20	13	TRUE
CTGAGTT->C	TGAGT->C	GAG->C	A->C	84	19	15	8	TRUE
ATGAGTT->T	TGAGT->T	GAG->T	A->T	110	18	13	7	TRUE
ATGAGTT->G	TGAGT->G	GAG->G	A->G	177	31	23	10	TRUE
ATGAGTT->C	TGAGT->C	GAG->C	A->C	109	18	17	12	TRUE
TGGAGTT->T	GGAGT->T	GAG->T	A->T	66	14	12	4	TRUE
TGGAGTT->G	GGAGT->G	GAG->G	A->G	192	24	25	22	TRUE
TGGAGTT->C	GGAGT->C	GAG->C	A->C	105	20	10	14	TRUE
GGGAGTT->T	GGAGT->T	GAG->T	A->T	67	12	13	4	TRUE
GGGAGTT->G	GGAGT->G	GAG->G	A->G	111	20	21	9	TRUE
GGGAGTT->C	GGAGT->C	GAG->C	A->C	61	8	11	10	TRUE
CGGAGTT->T	GGAGT->T	GAG->T	A->T	12	2	1	1	FALSE
CGGAGTT->G	GGAGT->G	GAG->G	A->G	46	10	6	5	FALSE
CGGAGTT->C	GGAGT->C	GAG->C	A->C	16	3	0	6	FALSE
AGGAGTT->T	GGAGT->T	GAG->T	A->T	119	23	15	14	TRUE
AGGAGTT->G	GGAGT->G	GAG->G	A->G	321	56	44	30	TRUE
AGGAGTT->C	GGAGT->C	GAG->C	A->C	146	30	21	15	TRUE
TCGAGTT->T	CGAGT->T	GAG->T	A->T	7	3	0	2	FALSE
TCGAGTT->G	CGAGT->G	GAG->G	A->G	10	0	1	0	FALSE
TCGAGTT->C	CGAGT->C	GAG->C	A->C	6	0	2	0	FALSE
GCGAGTT->T	CGAGT->T	GAG->T	A->T	0	0	1	0	FALSE
GCGAGTT->G	CGAGT->G	GAG->G	A->G	12	1	1	0	FALSE
GCGAGTT->C	CGAGT->C	GAG->C	A->C	4	0	0	2	FALSE
CCGAGTT->T	CGAGT->T	GAG->T	A->T	7	1	1	0	FALSE
CCGAGTT->G	CGAGT->G	GAG->G	A->G	28	6	6	5	FALSE
CCGAGTT->C	CGAGT->C	GAG->C	A->C	8	3	1	2	FALSE
ACGAGTT->T	CGAGT->T	GAG->T	A->T	12	7	0	0	FALSE
ACGAGTT->G	CGAGT->G	GAG->G	A->G	34	7	3	1	FALSE
ACGAGTT->C	CGAGT->C	GAG->C	A->C	11	3	3	1	FALSE
TAGAGTT->T	AGAGT->T	GAG->T	A->T	46	14	10	11	TRUE
TAGAGTT->G	AGAGT->G	GAG->G	A->G	169	36	23	18	TRUE
TAGAGTT->C	AGAGT->C	GAG->C	A->C	85	10	10	8	TRUE
GAGAGTT->T	AGAGT->T	GAG->T	A->T	79	22	19	9	TRUE
GAGAGTT->G	AGAGT->G	GAG->G	A->G	158	35	19	16	TRUE
GAGAGTT->C	AGAGT->C	GAG->C	A->C	74	10	10	2	TRUE
CAGAGTT->T	AGAGT->T	GAG->T	A->T	112	25	19	12	TRUE
CAGAGTT->G	AGAGT->G	GAG->G	A->G	216	35	27	21	TRUE
CAGAGTT->C	AGAGT->C	GAG->C	A->C	98	19	20	10	TRUE
AAGAGTT->T	AGAGT->T	GAG->T	A->T	124	25	25	6	TRUE
AAGAGTT->G	AGAGT->G	GAG->G	A->G	294	40	32	26	TRUE
AAGAGTT->C	AGAGT->C	GAG->C	A->C	97	13	16	6	TRUE
TTCAGTT->T	TCAGT->T	CAG->T	A->T	170	33	19	16	TRUE
TTCAGTT->G	TCAGT->G	CAG->G	A->G	457	74	61	53	TRUE
TTCAGTT->C	TCAGT->C	CAG->C	A->C	170	28	30	18	TRUE
GTCAGTT->T	TCAGT->T	CAG->T	A->T	69	15	6	6	TRUE
GTCAGTT->G	TCAGT->G	CAG->G	A->G	167	17	21	14	TRUE
GTCAGTT->C	TCAGT->C	CAG->C	A->C	65	12	11	8	TRUE
CTCAGTT->T	TCAGT->T	CAG->T	A->T	122	28	12	13	TRUE
CTCAGTT->G	TCAGT->G	CAG->G	A->G	312	47	45	18	TRUE
CTCAGTT->C	TCAGT->C	CAG->C	A->C	120	23	19	11	TRUE
ATCAGTT->T	TCAGT->T	CAG->T	A->T	106	22	7	5	TRUE
ATCAGTT->G	TCAGT->G	CAG->G	A->G	241	35	31	14	TRUE
ATCAGTT->C	TCAGT->C	CAG->C	A->C	126	23	17	19	TRUE
TGCAGTT->T	GCAGT->T	CAG->T	A->T	82	12	11	17	TRUE
TGCAGTT->G	GCAGT->G	CAG->G	A->G	259	46	27	27	TRUE
TGCAGTT->C	GCAGT->C	CAG->C	A->C	123	25	22	11	TRUE
GGCAGTT->T	GCAGT->T	CAG->T	A->T	45	10	7	5	FALSE
GGCAGTT->G	GCAGT->G	CAG->G	A->G	150	26	24	20	TRUE
GGCAGTT->C	GCAGT->C	CAG->C	A->C	65	16	8	2	TRUE
CGCAGTT->T	GCAGT->T	CAG->T	A->T	5	1	3	2	FALSE
CGCAGTT->G	GCAGT->G	CAG->G	A->G	23	6	3	2	FALSE
CGCAGTT->C	GCAGT->C	CAG->C	A->C	8	2	3	4	FALSE
AGCAGTT->T	GCAGT->T	CAG->T	A->T	86	17	18	7	TRUE
AGCAGTT->G	GCAGT->G	CAG->G	A->G	234	57	34	15	TRUE
AGCAGTT->C	GCAGT->C	CAG->C	A->C	105	21	11	12	TRUE
TCCAGTT->T	CCAGT->T	CAG->T	A->T	91	15	17	6	TRUE
TCCAGTT->G	CCAGT->G	CAG->G	A->G	354	68	60	34	TRUE
TCCAGTT->C	CCAGT->C	CAG->C	A->C	98	21	21	18	TRUE
GCCAGTT->T	CCAGT->T	CAG->T	A->T	66	11	11	3	TRUE
GCCAGTT->G	CCAGT->G	CAG->G	A->G	193	40	24	17	TRUE
GCCAGTT->C	CCAGT->C	CAG->C	A->C	65	13	10	13	TRUE
CCCAGTT->T	CCAGT->T	CAG->T	A->T	85	22	10	8	TRUE
CCCAGTT->G	CCAGT->G	CAG->G	A->G	238	36	45	21	TRUE
CCCAGTT->C	CCAGT->C	CAG->C	A->C	114	19	19	12	TRUE
ACCAGTT->T	CCAGT->T	CAG->T	A->T	74	10	7	6	TRUE
ACCAGTT->G	CCAGT->G	CAG->G	A->G	195	34	44	22	TRUE
ACCAGTT->C	CCAGT->C	CAG->C	A->C	63	10	14	13	TRUE
TACAGTT->T	ACAGT->T	CAG->T	A->T	117	19	19	7	TRUE
TACAGTT->G	ACAGT->G	CAG->G	A->G	346	55	39	22	TRUE
TACAGTT->C	ACAGT->C	CAG->C	A->C	110	21	18	10	TRUE
GACAGTT->T	ACAGT->T	CAG->T	A->T	88	12	7	7	TRUE
GACAGTT->G	ACAGT->G	CAG->G	A->G	155	37	28	22	TRUE
GACAGTT->C	ACAGT->C	CAG->C	A->C	77	11	9	8	TRUE
CACAGTT->T	ACAGT->T	CAG->T	A->T	124	21	18	12	TRUE
CACAGTT->G	ACAGT->G	CAG->G	A->G	311	48	39	21	TRUE
CACAGTT->C	ACAGT->C	CAG->C	A->C	106	21	9	10	TRUE
TTAAGTT->T	TAAGT->T	AAG->T	A->T	122	32	20	15	TRUE
TTAAGTT->G	TAAGT->G	AAG->G	A->G	208	29	28	22	TRUE
TTAAGTT->C	TAAGT->C	AAG->C	A->C	144	28	27	20	TRUE
GTAAGTT->T	TAAGT->T	AAG->T	A->T	43	11	8	5	FALSE
GTAAGTT->G	TAAGT->G	AAG->G	A->G	118	17	15	14	TRUE
GTAAGTT->C	TAAGT->C	AAG->C	A->C	50	16	11	8	TRUE
CTAAGTT->T	TAAGT->T	AAG->T	A->T	45	16	10	3	FALSE
CTAAGTT->G	TAAGT->G	AAG->G	A->G	94	14	13	8	TRUE
CTAAGTT->C	TAAGT->C	AAG->C	A->C	71	14	14	5	TRUE
ATAAGTT->T	TAAGT->T	AAG->T	A->T	107	19	21	11	TRUE
ATAAGTT->G	TAAGT->G	AAG->G	A->G	117	22	17	10	TRUE
ATAAGTT->C	TAAGT->C	AAG->C	A->C	143	25	17	19	TRUE
TGAAGTT->T	GAAGT->T	AAG->T	A->T	78	9	16	9	TRUE
TGAAGTT->G	GAAGT->G	AAG->G	A->G	250	42	30	17	TRUE
TGAAGTT->C	GAAGT->C	AAG->C	A->C	119	25	23	10	TRUE
GGAAGTT->T	GAAGT->T	AAG->T	A->T	63	17	16	4	TRUE
GGAAGTT->G	GAAGT->G	AAG->G	A->G	194	33	27	19	TRUE
GGAAGTT->C	GAAGT->C	AAG->C	A->C	83	18	18	18	TRUE
CGAAGTT->T	GAAGT->T	AAG->T	A->T	11	1	2	2	FALSE
CGAAGTT->G	GAAGT->G	AAG->G	A->G	12	2	3	3	FALSE
CGAAGTT->C	GAAGT->C	AAG->C	A->C	9	1	2	1	FALSE
AGAAGTT->T	GAAGT->T	AAG->T	A->T	100	19	14	6	TRUE
AGAAGTT->G	GAAGT->G	AAG->G	A->G	242	46	27	25	TRUE
AGAAGTT->C	GAAGT->C	AAG->C	A->C	148	31	22	11	TRUE
TCAAGTT->T	CAAGT->T	AAG->T	A->T	68	14	5	7	TRUE
TCAAGTT->G	CAAGT->G	AAG->G	A->G	287	57	43	20	TRUE
TCAAGTT->C	CAAGT->C	AAG->C	A->C	79	13	23	9	TRUE
GCAAGTT->T	CAAGT->T	AAG->T	A->T	34	7	3	0	FALSE
GCAAGTT->G	CAAGT->G	AAG->G	A->G	124	18	20	7	TRUE
GCAAGTT->C	CAAGT->C	AAG->C	A->C	58	7	4	7	FALSE
CCAAGTT->T	CAAGT->T	AAG->T	A->T	60	9	10	4	TRUE
CCAAGTT->G	CAAGT->G	AAG->G	A->G	268	49	33	22	TRUE
CCAAGTT->C	CAAGT->C	AAG->C	A->C	93	19	12	6	TRUE
ACAAGTT->T	CAAGT->T	AAG->T	A->T	53	10	7	4	FALSE
ACAAGTT->G	CAAGT->G	AAG->G	A->G	207	36	24	12	TRUE
ACAAGTT->C	CAAGT->C	AAG->C	A->C	67	19	5	7	TRUE
TAAAGTT->T	AAAGT->T	AAG->T	A->T	86	25	8	8	TRUE
TAAAGTT->G	AAAGT->G	AAG->G	A->G	217	33	32	21	TRUE
TAAAGTT->C	AAAGT->C	AAG->C	A->C	98	16	18	14	TRUE
GAAAGTT->T	AAAGT->T	AAG->T	A->T	78	13	15	7	TRUE
GAAAGTT->G	AAAGT->G	AAG->G	A->G	194	39	24	16	TRUE
GAAAGTT->C	AAAGT->C	AAG->C	A->C	73	20	7	7	TRUE
CAAAGTT->T	AAAGT->T	AAG->T	A->T	65	15	8	8	TRUE
CAAAGTT->G	AAAGT->G	AAG->G	A->G	152	21	22	11	TRUE
CAAAGTT->C	AAAGT->C	AAG->C	A->C	111	7	15	8	TRUE
AAGAAAA->C	AGAAA->C	GAA->C	A->C	385	78	61	30	TRUE
AAGAAAA->G	AGAAA->G	GAA->G	A->G	2335	648	456	262	TRUE
AAGAAAA->T	AGAAA->T	GAA->T	A->T	341	66	65	39	TRUE
AAGAAAC->C	AGAAA->C	GAA->C	A->C	142	22	21	15	TRUE
AAGAAAC->G	AGAAA->G	GAA->G	A->G	291	67	39	30	TRUE
AAGAAAC->T	AGAAA->T	GAA->T	A->T	81	12	13	7	TRUE
AAGAAAG->C	AGAAA->C	GAA->C	A->C	359	88	62	26	TRUE
AAGAAAG->G	AGAAA->G	GAA->G	A->G	2134	681	420	248	TRUE
AAGAAAG->T	AGAAA->T	GAA->T	A->T	181	49	30	25	TRUE
AAGAAAT->C	AGAAA->C	GAA->C	A->C	259	44	39	20	TRUE
AAGAAAT->G	AGAAA->G	GAA->G	A->G	393	81	80	35	TRUE
AAGAAAT->T	AGAAA->T	GAA->T	A->T	158	19	24	19	TRUE
AAGAACA->C	AGAAC->C	GAA->C	A->C	70	13	14	11	TRUE
AAGAACA->G	AGAAC->G	GAA->G	A->G	286	47	40	29	TRUE
AAGAACA->T	AGAAC->T	GAA->T	A->T	99	18	14	9	TRUE
AAGAACC->C	AGAAC->C	GAA->C	A->C	21	5	2	3	FALSE
AAGAACC->G	AGAAC->G	GAA->G	A->G	96	19	10	9	TRUE
AAGAACC->T	AGAAC->T	GAA->T	A->T	45	6	2	2	FALSE
AAGAACG->C	AGAAC->C	GAA->C	A->C	5	2	2	1	FALSE
AAGAACG->G	AGAAC->G	GAA->G	A->G	27	5	4	1	FALSE
AAGAACG->T	AGAAC->T	GAA->T	A->T	5	2	1	3	FALSE
AAGAACT->C	AGAAC->C	GAA->C	A->C	55	15	11	6	TRUE
AAGAACT->G	AGAAC->G	GAA->G	A->G	183	24	25	17	TRUE
AAGAACT->T	AGAAC->T	GAA->T	A->T	85	22	14	12	TRUE
AAGAAGA->C	AGAAG->C	GAA->C	A->C	159	44	24	20	TRUE
AAGAAGA->G	AGAAG->G	GAA->G	A->G	701	163	139	80	TRUE
AAGAAGA->T	AGAAG->T	GAA->T	A->T	95	32	19	8	TRUE
AAGAAGC->C	AGAAG->C	GAA->C	A->C	279	69	43	20	TRUE
AAGAAGC->G	AGAAG->G	GAA->G	A->G	151	24	15	15	TRUE
AAGAAGC->T	AGAAG->T	GAA->T	A->T	58	14	7	4	TRUE
AAGAAGG->C	AGAAG->C	GAA->C	A->C	74	14	6	8	TRUE
AAGAAGG->G	AGAAG->G	GAA->G	A->G	498	145	87	47	TRUE
AAGAAGG->T	AGAAG->T	GAA->T	A->T	66	16	5	6	TRUE
AAGAAGT->C	AGAAG->C	GAA->C	A->C	89	19	16	11	TRUE
AAGAAGT->G	AGAAG->G	GAA->G	A->G	179	34	26	22	TRUE
AAGAAGT->T	AGAAG->T	GAA->T	A->T	111	30	23	16	TRUE
AAGAATA->C	AGAAT->C	GAA->C	A->C	109	24	9	7	TRUE
AAGAATA->G	AGAAT->G	GAA->G	A->G	262	44	46	31	TRUE
AAGAATA->T	AGAAT->T	GAA->T	A->T	130	22	18	13	TRUE
AAGAATC->C	AGAAT->C	GAA->C	A->C	87	13	12	3	TRUE
AAGAATC->G	AGAAT->G	GAA->G	A->G	148	20	20	16	TRUE
AAGAATC->T	AGAAT->T	GAA->T	A->T	67	9	11	2	TRUE
AAGAATG->C	AGAAT->C	GAA->C	A->C	111	21	11	17	TRUE
AAGAATG->G	AGAAT->G	GAA->G	A->G	214	36	29	15	TRUE
AAGAATG->T	AGAAT->T	GAA->T	A->T	85	20	15	13	TRUE
AAGAATT->C	AGAAT->C	GAA->C	A->C	126	16	25	14	TRUE
AAGAATT->G	AGAAT->G	GAA->G	A->G	204	37	32	20	TRUE
AAGAATT->T	AGAAT->T	GAA->T	A->T	125	31	20	10	TRUE
AAGACAA->C	AGACA->C	GAC->C	A->C	131	26	20	19	TRUE
AAGACAA->G	AGACA->G	GAC->G	A->G	497	97	68	43	TRUE
AAGACAA->T	AGACA->T	GAC->T	A->T	141	29	19	21	TRUE
AAGACAC->C	AGACA->C	GAC->C	A->C	58	17	7	4	TRUE
AAGACAC->G	AGACA->G	GAC->G	A->G	298	60	34	29	TRUE
AAGACAC->T	AGACA->T	GAC->T	A->T	117	29	23	15	TRUE
AAGACAG->C	AGACA->C	GAC->C	A->C	66	20	10	9	TRUE
AAGACAG->G	AGACA->G	GAC->G	A->G	490	93	56	53	TRUE
AAGACAG->T	AGACA->T	GAC->T	A->T	160	29	22	12	TRUE
AAGACAT->C	AGACA->C	GAC->C	A->C	86	11	18	7	TRUE
AAGACAT->G	AGACA->G	GAC->G	A->G	381	59	67	32	TRUE
AAGACAT->T	AGACA->T	GAC->T	A->T	201	34	24	22	TRUE
AAGACCA->C	AGACC->C	GAC->C	A->C	72	15	10	4	TRUE
AAGACCA->G	AGACC->G	GAC->G	A->G	258	57	30	26	TRUE
AAGACCA->T	AGACC->T	GAC->T	A->T	130	24	19	17	TRUE
AAGACCC->C	AGACC->C	GAC->C	A->C	43	20	21	4	TRUE
AAGACCC->G	AGACC->G	GAC->G	A->G	134	22	16	11	TRUE
AAGACCC->T	AGACC->T	GAC->T	A->T	73	23	15	7	TRUE
AAGACCG->C	AGACC->C	GAC->C	A->C	7	0	2	1	FALSE
AAGACCG->G	AGACC->G	GAC->G	A->G	21	4	4	2	FALSE
AAGACCG->T	AGACC->T	GAC->T	A->T	10	0	3	3	FALSE
AAGACCT->C	AGACC->C	GAC->C	A->C	45	17	14	7	TRUE
AAGACCT->G	AGACC->G	GAC->G	A->G	211	34	20	12	TRUE
AAGACCT->T	AGACC->T	GAC->T	A->T	110	16	23	15	TRUE
AAGACGA->C	AGACG->C	GAC->C	A->C	6	0	0	1	FALSE
AAGACGA->G	AGACG->G	GAC->G	A->G	24	1	5	3	FALSE
AAGACGA->T	AGACG->T	GAC->T	A->T	12	1	3	0	FALSE
AAGACGC->C	AGACG->C	GAC->C	A->C	7	0	1	0	FALSE
AAGACGC->G	AGACG->G	GAC->G	A->G	20	4	2	0	FALSE
AAGACGC->T	AGACG->T	GAC->T	A->T	11	0	0	1	FALSE
AAGACGG->C	AGACG->C	GAC->C	A->C	2	1	0	1	FALSE
AAGACGG->G	AGACG->G	GAC->G	A->G	40	9	6	2	FALSE
AAGACGG->T	AGACG->T	GAC->T	A->T	8	0	3	0	FALSE
AAGACGT->C	AGACG->C	GAC->C	A->C	6	3	1	0	FALSE
AAGACGT->G	AGACG->G	GAC->G	A->G	38	2	3	5	FALSE
AAGACGT->T	AGACG->T	GAC->T	A->T	17	3	3	4	FALSE
AAGACTA->C	AGACT->C	GAC->C	A->C	53	9	8	1	FALSE
AAGACTA->G	AGACT->G	GAC->G	A->G	211	40	26	17	TRUE
AAGACTA->T	AGACT->T	GAC->T	A->T	121	20	12	5	TRUE
AAGACTC->C	AGACT->C	GAC->C	A->C	90	18	11	8	TRUE
AAGACTC->G	AGACT->G	GAC->G	A->G	231	37	25	23	TRUE
AAGACTC->T	AGACT->T	GAC->T	A->T	133	30	20	20	TRUE
AAGACTG->C	AGACT->C	GAC->C	A->C	81	6	7	7	TRUE
AAGACTG->G	AGACT->G	GAC->G	A->G	262	31	30	31	TRUE
AAGACTG->T	AGACT->T	GAC->T	A->T	101	12	16	8	TRUE
AAGACTT->C	AGACT->C	GAC->C	A->C	130	21	28	8	TRUE
AAGACTT->G	AGACT->G	GAC->G	A->G	333	58	45	33	TRUE
AAGACTT->T	AGACT->T	GAC->T	A->T	164	35	34	22	TRUE
AAGAGAA->C	AGAGA->C	GAG->C	A->C	110	18	13	9	TRUE
AAGAGAA->G	AGAGA->G	GAG->G	A->G	623	126	98	60	TRUE
AAGAGAA->T	AGAGA->T	GAG->T	A->T	99	22	23	15	TRUE
AAGAGAC->C	AGAGA->C	GAG->C	A->C	51	13	9	4	TRUE
AAGAGAC->G	AGAGA->G	GAG->G	A->G	191	38	25	12	TRUE
AAGAGAC->T	AGAGA->T	GAG->T	A->T	42	11	7	2	FALSE
AAGAGAG->C	AGAGA->C	GAG->C	A->C	81	16	10	11	TRUE
AAGAGAG->G	AGAGA->G	GAG->G	A->G	432	82	64	42	TRUE
AAGAGAG->T	AGAGA->T	GAG->T	A->T	73	11	12	9	TRUE
AAGAGAT->C	AGAGA->C	GAG->C	A->C	99	20	10	10	TRUE
AAGAGAT->G	AGAGA->G	GAG->G	A->G	248	43	38	23	TRUE
AAGAGAT->T	AGAGA->T	GAG->T	A->T	88	8	12	8	TRUE
AAGAGCA->C	AGAGC->C	GAG->C	A->C	49	6	8	5	FALSE
AAGAGCA->G	AGAGC->G	GAG->G	A->G	243	37	35	21	TRUE
AAGAGCA->T	AGAGC->T	GAG->T	A->T	68	9	7	5	TRUE
AAGAGCC->C	AGAGC->C	GAG->C	A->C	32	7	5	5	FALSE
AAGAGCC->G	AGAGC->G	GAG->G	A->G	125	19	6	13	TRUE
AAGAGCC->T	AGAGC->T	GAG->T	A->T	32	4	6	8	FALSE
AAGAGCG->C	AGAGC->C	GAG->C	A->C	7	3	0	1	FALSE
AAGAGCG->G	AGAGC->G	GAG->G	A->G	29	8	0	3	FALSE
AAGAGCG->T	AGAGC->T	GAG->T	A->T	7	3	0	1	FALSE
AAGAGCT->C	AGAGC->C	GAG->C	A->C	63	8	15	8	TRUE
AAGAGCT->G	AGAGC->G	GAG->G	A->G	209	28	28	17	TRUE
AAGAGCT->T	AGAGC->T	GAG->T	A->T	93	16	4	7	TRUE
AAGAGGA->C	AGAGG->C	GAG->C	A->C	83	13	12	11	TRUE
AAGAGGA->G	AGAGG->G	GAG->G	A->G	284	59	51	39	TRUE
AAGAGGA->T	AGAGG->T	GAG->T	A->T	94	11	19	7	TRUE
AAGAGGC->C	AGAGG->C	GAG->C	A->C	46	14	4	4	FALSE
AAGAGGC->G	AGAGG->G	GAG->G	A->G	147	26	22	13	TRUE
AAGAGGC->T	AGAGG->T	GAG->T	A->T	53	7	5	6	FALSE
AAGAGGG->C	AGAGG->C	GAG->C	A->C	69	10	12	10	TRUE
AAGAGGG->G	AGAGG->G	GAG->G	A->G	167	46	39	20	TRUE
AAGAGGG->T	AGAGG->T	GAG->T	A->T	69	14	18	7	TRUE
AAGAGGT->C	AGAGG->C	GAG->C	A->C	92	15	15	10	TRUE
AAGAGGT->G	AGAGG->G	GAG->G	A->G	183	40	25	17	TRUE
AAGAGGT->T	AGAGG->T	GAG->T	A->T	91	18	10	10	TRUE
AAGAGTA->C	AGAGT->C	GAG->C	A->C	80	7	13	4	TRUE
AAGAGTA->G	AGAGT->G	GAG->G	A->G	209	39	28	20	TRUE
AAGAGTA->T	AGAGT->T	GAG->T	A->T	81	10	12	10	TRUE
AAGAGTC->C	AGAGT->C	GAG->C	A->C	49	9	9	4	FALSE
AAGAGTC->G	AGAGT->G	GAG->G	A->G	176	28	20	9	TRUE
AAGAGTC->T	AGAGT->T	GAG->T	A->T	51	7	9	6	FALSE
AAGAGTG->C	AGAGT->C	GAG->C	A->C	86	11	19	11	TRUE
AAGAGTG->G	AGAGT->G	GAG->G	A->G	191	43	23	22	TRUE
AAGAGTG->T	AGAGT->T	GAG->T	A->T	80	20	13	16	TRUE
AAGATAA->C	AGATA->C	GAT->C	A->C	64	11	9	8	TRUE
AAGATAA->G	AGATA->G	GAT->G	A->G	731	114	105	62	TRUE
AAGATAA->T	AGATA->T	GAT->T	A->T	247	58	52	29	TRUE
AAGATAC->C	AGATA->C	GAT->C	A->C	35	5	6	1	FALSE
AAGATAC->G	AGATA->G	GAT->G	A->G	236	39	35	26	TRUE
AAGATAC->T	AGATA->T	GAT->T	A->T	137	29	29	14	TRUE
AAGATAG->C	AGATA->C	GAT->C	A->C	45	8	11	3	FALSE
AAGATAG->G	AGATA->G	GAT->G	A->G	290	54	60	35	TRUE
AAGATAG->T	AGATA->T	GAT->T	A->T	118	25	20	23	TRUE
AAGATAT->C	AGATA->C	GAT->C	A->C	102	17	12	13	TRUE
AAGATAT->G	AGATA->G	GAT->G	A->G	620	129	89	56	TRUE
AAGATAT->T	AGATA->T	GAT->T	A->T	309	67	54	29	TRUE
AAGATCA->C	AGATC->C	GAT->C	A->C	50	8	13	11	TRUE
AAGATCA->G	AGATC->G	GAT->G	A->G	377	67	52	22	TRUE
AAGATCA->T	AGATC->T	GAT->T	A->T	218	54	42	33	TRUE
AAGATCC->C	AGATC->C	GAT->C	A->C	24	8	9	2	FALSE
AAGATCC->G	AGATC->G	GAT->G	A->G	134	23	21	13	TRUE
AAGATCC->T	AGATC->T	GAT->T	A->T	102	24	32	13	TRUE
AAGATCG->C	AGATC->C	GAT->C	A->C	6	1	1	1	FALSE
AAGATCG->G	AGATC->G	GAT->G	A->G	73	10	5	4	TRUE
AAGATCG->T	AGATC->T	GAT->T	A->T	30	1	6	3	FALSE
AAGATCT->C	AGATC->C	GAT->C	A->C	74	22	6	5	TRUE
AAGATCT->G	AGATC->G	GAT->G	A->G	267	47	40	24	TRUE
AAGATCT->T	AGATC->T	GAT->T	A->T	219	39	57	19	TRUE
AAGATGA->C	AGATG->C	GAT->C	A->C	59	10	12	3	TRUE
AAGATGA->G	AGATG->G	GAT->G	A->G	442	76	55	27	TRUE
AAGATGA->T	AGATG->T	GAT->T	A->T	218	40	26	26	TRUE
AAGATGC->C	AGATG->C	GAT->C	A->C	30	4	2	6	FALSE
AAGATGC->G	AGATG->G	GAT->G	A->G	190	40	21	20	TRUE
AAGATGC->T	AGATG->T	GAT->T	A->T	149	29	16	10	TRUE
AAGATGG->C	AGATG->C	GAT->C	A->C	39	9	9	3	FALSE
AAGATGG->G	AGATG->G	GAT->G	A->G	442	77	61	50	TRUE
AAGATGG->T	AGATG->T	GAT->T	A->T	195	43	34	17	TRUE
AAGATGT->C	AGATG->C	GAT->C	A->C	62	9	8	3	TRUE
AAGATGT->G	AGATG->G	GAT->G	A->G	329	56	41	33	TRUE
AAGATGT->T	AGATG->T	GAT->T	A->T	263	54	51	30	TRUE
AAGATTA->C	AGATT->C	GAT->C	A->C	44	6	8	4	FALSE
AAGATTA->G	AGATT->G	GAT->G	A->G	337	65	42	32	TRUE
AAGATTA->T	AGATT->T	GAT->T	A->T	202	47	46	19	TRUE
AAGATTC->C	AGATT->C	GAT->C	A->C	29	4	5	4	FALSE
AAGATTC->G	AGATT->G	GAT->G	A->G	195	35	19	16	TRUE
AAGATTC->T	AGATT->T	GAT->T	A->T	192	37	28	18	TRUE
AAGATTG->C	AGATT->C	GAT->C	A->C	28	1	7	2	FALSE
AAGATTG->G	AGATT->G	GAT->G	A->G	211	43	35	21	TRUE
AAGATTG->T	AGATT->T	GAT->T	A->T	144	26	22	15	TRUE
AAGCAAA->A	AGCAA->A	GCA->A	C->A	699	173	131	70	TRUE
AAGCAAA->G	AGCAA->G	GCA->G	C->G	315	45	45	26	TRUE
AAGCAAA->T	AGCAA->T	GCA->T	C->T	470	84	68	34	TRUE
AAGCAAC->A	AGCAA->A	GCA->A	C->A	210	35	28	15	TRUE
AAGCAAC->G	AGCAA->G	GCA->G	C->G	92	17	7	9	TRUE
AAGCAAC->T	AGCAA->T	GCA->T	C->T	198	33	31	15	TRUE
AAGCAAG->A	AGCAA->A	GCA->A	C->A	311	62	48	35	TRUE
AAGCAAG->G	AGCAA->G	GCA->G	C->G	244	39	28	34	TRUE
AAGCAAG->T	AGCAA->T	GCA->T	C->T	304	53	40	23	TRUE
AAGCAAT->A	AGCAA->A	GCA->A	C->A	466	77	65	40	TRUE
AAGCAAT->G	AGCAA->G	GCA->G	C->G	187	37	23	25	TRUE
AAGCAAT->T	AGCAA->T	GCA->T	C->T	493	71	54	35	TRUE
AAGCACA->A	AGCAC->A	GCA->A	C->A	134	31	12	15	TRUE
AAGCACA->G	AGCAC->G	GCA->G	C->G	68	9	9	9	TRUE
AAGCACA->T	AGCAC->T	GCA->T	C->T	335	70	44	39	TRUE
AAGCACC->A	AGCAC->A	GCA->A	C->A	82	16	10	6	TRUE
AAGCACC->G	AGCAC->G	GCA->G	C->G	36	4	3	2	FALSE
AAGCACC->T	AGCAC->T	GCA->T	C->T	195	25	20	19	TRUE
AAGCACG->A	AGCAC->A	GCA->A	C->A	12	1	4	3	FALSE
AAGCACG->G	AGCAC->G	GCA->G	C->G	5	2	1	2	FALSE
AAGCACG->T	AGCAC->T	GCA->T	C->T	25	5	4	5	FALSE
AAGCACT->A	AGCAC->A	GCA->A	C->A	105	25	23	12	TRUE
AAGCACT->G	AGCAC->G	GCA->G	C->G	72	8	10	6	TRUE
AAGCACT->T	AGCAC->T	GCA->T	C->T	311	57	39	22	TRUE
AAGCAGA->A	AGCAG->A	GCA->A	C->A	275	43	37	30	TRUE
AAGCAGA->G	AGCAG->G	GCA->G	C->G	182	49	33	13	TRUE
AAGCAGA->T	AGCAG->T	GCA->T	C->T	406	71	50	36	TRUE
AAGCAGC->A	AGCAG->A	GCA->A	C->A	184	44	25	13	TRUE
AAGCAGC->G	AGCAG->G	GCA->G	C->G	93	19	13	4	TRUE
AAGCAGC->T	AGCAG->T	GCA->T	C->T	243	34	36	18	TRUE
AAGCAGG->A	AGCAG->A	GCA->A	C->A	167	41	26	20	TRUE
AAGCAGG->G	AGCAG->G	GCA->G	C->G	159	37	35	21	TRUE
AAGCAGG->T	AGCAG->T	GCA->T	C->T	339	76	45	38	TRUE
AAGCAGT->A	AGCAG->A	GCA->A	C->A	226	35	20	12	TRUE
AAGCAGT->G	AGCAG->G	GCA->G	C->G	104	21	16	3	TRUE
AAGCAGT->T	AGCAG->T	GCA->T	C->T	315	59	34	16	TRUE
AAGCATA->A	AGCAT->A	GCA->A	C->A	113	18	11	12	TRUE
AAGCATA->G	AGCAT->G	GCA->G	C->G	69	12	8	8	TRUE
AAGCATA->T	AGCAT->T	GCA->T	C->T	287	42	46	24	TRUE
AAGCATC->A	AGCAT->A	GCA->A	C->A	76	17	14	6	TRUE
AAGCATC->G	AGCAT->G	GCA->G	C->G	49	9	11	3	FALSE
AAGCATC->T	AGCAT->T	GCA->T	C->T	242	34	25	19	TRUE
AAGCATG->A	AGCAT->A	GCA->A	C->A	110	23	13	13	TRUE
AAGCATG->G	AGCAT->G	GCA->G	C->G	81	15	8	10	TRUE
AAGCATG->T	AGCAT->T	GCA->T	C->T	318	58	38	15	TRUE
AAGCATT->A	AGCAT->A	GCA->A	C->A	274	52	36	23	TRUE
AAGCATT->G	AGCAT->G	GCA->G	C->G	158	29	21	8	TRUE
AAGCATT->T	AGCAT->T	GCA->T	C->T	490	97	55	38	TRUE
AAGCCAA->A	AGCCA->A	GCC->A	C->A	320	67	54	31	TRUE
AAGCCAA->G	AGCCA->G	GCC->G	C->G	174	28	28	17	TRUE
AAGCCAA->T	AGCCA->T	GCC->T	C->T	427	80	45	33	TRUE
AAGCCAC->A	AGCCA->A	GCC->A	C->A	155	36	25	23	TRUE
AAGCCAC->G	AGCCA->G	GCC->G	C->G	101	17	17	8	TRUE
AAGCCAC->T	AGCCA->T	GCC->T	C->T	282	75	37	27	TRUE
AAGCCAG->A	AGCCA->A	GCC->A	C->A	205	56	42	26	TRUE
AAGCCAG->G	AGCCA->G	GCC->G	C->G	158	31	26	18	TRUE
AAGCCAG->T	AGCCA->T	GCC->T	C->T	341	73	65	36	TRUE
AAGCCAT->A	AGCCA->A	GCC->A	C->A	190	41	19	19	TRUE
AAGCCAT->G	AGCCA->G	GCC->G	C->G	121	18	20	7	TRUE
AAGCCAT->T	AGCCA->T	GCC->T	C->T	392	75	37	37	TRUE
AAGCCCA->A	AGCCC->A	GCC->A	C->A	136	32	20	17	TRUE
AAGCCCA->G	AGCCC->G	GCC->G	C->G	126	15	21	9	TRUE
AAGCCCA->T	AGCCC->T	GCC->T	C->T	336	69	48	38	TRUE
AAGCCCC->A	AGCCC->A	GCC->A	C->A	168	30	20	14	TRUE
AAGCCCC->G	AGCCC->G	GCC->G	C->G	80	26	13	5	TRUE
AAGCCCC->T	AGCCC->T	GCC->T	C->T	279	66	40	32	TRUE
AAGCCCG->A	AGCCC->A	GCC->A	C->A	19	2	2	1	FALSE
AAGCCCG->G	AGCCC->G	GCC->G	C->G	15	3	1	2	FALSE
AAGCCCG->T	AGCCC->T	GCC->T	C->T	40	6	2	2	FALSE
AAGCCCT->A	AGCCC->A	GCC->A	C->A	150	37	18	17	TRUE
AAGCCCT->G	AGCCC->G	GCC->G	C->G	85	18	11	10	TRUE
AAGCCCT->T	AGCCC->T	GCC->T	C->T	306	69	39	33	TRUE
AAGCCGA->A	AGCCG->A	GCC->A	C->A	17	3	5	0	FALSE
AAGCCGA->G	AGCCG->G	GCC->G	C->G	13	3	1	0	FALSE
AAGCCGA->T	AGCCG->T	GCC->T	C->T	34	5	3	2	FALSE
AAGCCGC->A	AGCCG->A	GCC->A	C->A	17	3	3	3	FALSE
AAGCCGC->G	AGCCG->G	GCC->G	C->G	13	3	1	0	FALSE
AAGCCGC->T	AGCCG->T	GCC->T	C->T	25	6	1	3	FALSE
AAGCCGG->A	AGCCG->A	GCC->A	C->A	19	6	2	5	FALSE
AAGCCGG->G	AGCCG->G	GCC->G	C->G	15	2	0	2	FALSE
AAGCCGG->T	AGCCG->T	GCC->T	C->T	44	8	4	3	FALSE
AAGCCGT->A	AGCCG->A	GCC->A	C->A	18	4	3	1	FALSE
AAGCCGT->G	AGCCG->G	GCC->G	C->G	11	1	1	1	FALSE
AAGCCGT->T	AGCCG->T	GCC->T	C->T	38	1	2	4	FALSE
AAGCCTA->A	AGCCT->A	GCC->A	C->A	101	22	20	7	TRUE
AAGCCTA->G	AGCCT->G	GCC->G	C->G	126	23	26	9	TRUE
AAGCCTA->T	AGCCT->T	GCC->T	C->T	211	42	28	18	TRUE
AAGCCTC->A	AGCCT->A	GCC->A	C->A	163	33	18	16	TRUE
AAGCCTC->G	AGCCT->G	GCC->G	C->G	169	29	19	7	TRUE
AAGCCTC->T	AGCCT->T	GCC->T	C->T	314	53	45	27	TRUE
AAGCCTG->A	AGCCT->A	GCC->A	C->A	215	49	35	25	TRUE
AAGCCTG->G	AGCCT->G	GCC->G	C->G	285	42	34	26	TRUE
AAGCCTG->T	AGCCT->T	GCC->T	C->T	393	73	47	30	TRUE
AAGCCTT->A	AGCCT->A	GCC->A	C->A	420	69	64	50	TRUE
AAGCCTT->G	AGCCT->G	GCC->G	C->G	487	104	72	52	TRUE
AAGCCTT->T	AGCCT->T	GCC->T	C->T	456	74	52	37	TRUE
AAGCGAA->A	AGCGA->A	GCG->A	C->A	59	7	6	4	FALSE
AAGCGAA->G	AGCGA->G	GCG->G	C->G	37	6	4	6	FALSE
AAGCGAA->T	AGCGA->T	GCG->T	C->T	703	111	106	64	TRUE
AAGCGAC->A	AGCGA->A	GCG->A	C->A	29	3	3	0	FALSE
AAGCGAC->G	AGCGA->G	GCG->G	C->G	12	1	2	0	FALSE
AAGCGAC->T	AGCGA->T	GCG->T	C->T	324	57	39	32	TRUE
AAGCGAG->A	AGCGA->A	GCG->A	C->A	50	4	9	9	FALSE
AAGCGAG->G	AGCGA->G	GCG->G	C->G	34	10	6	2	FALSE
AAGCGAG->T	AGCGA->T	GCG->T	C->T	710	113	108	57	TRUE
AAGCGAT->A	AGCGA->A	GCG->A	C->A	185	50	31	25	TRUE
AAGCGAT->G	AGCGA->G	GCG->G	C->G	88	13	8	12	TRUE
AAGCGAT->T	AGCGA->T	GCG->T	C->T	2189	398	296	218	TRUE
AAGCGCA->A	AGCGC->A	GCG->A	C->A	45	5	3	3	FALSE
AAGCGCA->G	AGCGC->G	GCG->G	C->G	23	2	5	3	FALSE
AAGCGCA->T	AGCGC->T	GCG->T	C->T	559	113	69	50	TRUE
AAGCGCC->A	AGCGC->A	GCG->A	C->A	23	9	6	1	FALSE
AAGCGCC->G	AGCGC->G	GCG->G	C->G	13	1	3	0	FALSE
AAGCGCC->T	AGCGC->T	GCG->T	C->T	313	63	41	32	TRUE
AAGCGCG->A	AGCGC->A	GCG->A	C->A	7	1	0	0	FALSE
AAGCGCG->G	AGCGC->G	GCG->G	C->G	6	1	0	0	FALSE
AAGCGCG->T	AGCGC->T	GCG->T	C->T	45	6	5	3	FALSE
AAGCGCT->A	AGCGC->A	GCG->A	C->A	52	4	8	3	FALSE
AAGCGCT->G	AGCGC->G	GCG->G	C->G	27	6	3	3	FALSE
AAGCGCT->T	AGCGC->T	GCG->T	C->T	624	118	118	45	TRUE
AAGCGGA->A	AGCGG->A	GCG->A	C->A	68	13	6	6	TRUE
AAGCGGA->G	AGCGG->G	GCG->G	C->G	32	7	3	5	FALSE
AAGCGGA->T	AGCGG->T	GCG->T	C->T	599	116	93	49	TRUE
AAGCGGC->A	AGCGG->A	GCG->A	C->A	33	4	4	4	FALSE
AAGCGGC->G	AGCGG->G	GCG->G	C->G	13	2	3	3	FALSE
AAGCGGC->T	AGCGG->T	GCG->T	C->T	410	64	31	40	TRUE
AAGCGGG->A	AGCGG->A	GCG->A	C->A	61	10	8	1	TRUE
AAGCGGG->G	AGCGG->G	GCG->G	C->G	42	15	15	6	TRUE
AAGCGGG->T	AGCGG->T	GCG->T	C->T	659	102	110	67	TRUE
AAGCGGT->A	AGCGG->A	GCG->A	C->A	48	9	4	3	FALSE
AAGCGGT->G	AGCGG->G	GCG->G	C->G	20	4	0	3	FALSE
AAGCGGT->T	AGCGG->T	GCG->T	C->T	418	73	61	29	TRUE
AAGCGTA->A	AGCGT->A	GCG->A	C->A	25	7	8	5	FALSE
AAGCGTA->G	AGCGT->G	GCG->G	C->G	18	3	2	1	FALSE
AAGCGTA->T	AGCGT->T	GCG->T	C->T	345	57	49	30	TRUE
AAGCGTC->A	AGCGT->A	GCG->A	C->A	25	3	2	1	FALSE
AAGCGTC->G	AGCGT->G	GCG->G	C->G	18	2	1	3	FALSE
AAGCGTC->T	AGCGT->T	GCG->T	C->T	266	52	36	17	TRUE
AAGCGTG->A	AGCGT->A	GCG->A	C->A	49	11	8	5	FALSE
AAGCGTG->G	AGCGT->G	GCG->G	C->G	44	3	3	3	FALSE
AAGCGTG->T	AGCGT->T	GCG->T	C->T	557	83	64	54	TRUE
AAGCTAA->A	AGCTA->A	GCT->A	C->A	112	27	15	7	TRUE
AAGCTAA->G	AGCTA->G	GCT->G	C->G	150	25	21	10	TRUE
AAGCTAA->T	AGCTA->T	GCT->T	C->T	271	39	31	20	TRUE
AAGCTAC->A	AGCTA->A	GCT->A	C->A	68	13	6	5	TRUE
AAGCTAC->G	AGCTA->G	GCT->G	C->G	72	11	12	11	TRUE
AAGCTAC->T	AGCTA->T	GCT->T	C->T	162	28	25	9	TRUE
AAGCTAG->A	AGCTA->A	GCT->A	C->A	45	13	8	6	FALSE
AAGCTAG->G	AGCTA->G	GCT->G	C->G	96	15	18	12	TRUE
AAGCTAG->T	AGCTA->T	GCT->T	C->T	144	32	19	13	TRUE
AAGCTAT->A	AGCTA->A	GCT->A	C->A	108	18	11	6	TRUE
AAGCTAT->G	AGCTA->G	GCT->G	C->G	135	19	16	7	TRUE
AAGCTAT->T	AGCTA->T	GCT->T	C->T	301	53	35	31	TRUE
AAGCTCA->A	AGCTC->A	GCT->A	C->A	55	6	12	14	TRUE
AAGCTCA->G	AGCTC->G	GCT->G	C->G	104	18	21	6	TRUE
AAGCTCA->T	AGCTC->T	GCT->T	C->T	361	64	55	30	TRUE
AAGCTCC->A	AGCTC->A	GCT->A	C->A	92	13	11	11	TRUE
AAGCTCC->G	AGCTC->G	GCT->G	C->G	86	21	5	9	TRUE
AAGCTCC->T	AGCTC->T	GCT->T	C->T	323	62	62	19	TRUE
AAGCTCG->A	AGCTC->A	GCT->A	C->A	8	1	0	4	FALSE
AAGCTCG->G	AGCTC->G	GCT->G	C->G	6	2	4	1	FALSE
AAGCTCG->T	AGCTC->T	GCT->T	C->T	37	1	5	7	FALSE
AAGCTCT->A	AGCTC->A	GCT->A	C->A	118	11	15	8	TRUE
AAGCTCT->G	AGCTC->G	GCT->G	C->G	122	22	15	10	TRUE
AAGCTCT->T	AGCTC->T	GCT->T	C->T	466	89	55	41	TRUE
AAGCTGA->A	AGCTG->A	GCT->A	C->A	142	24	19	9	TRUE
AAGCTGA->G	AGCTG->G	GCT->G	C->G	177	36	23	14	TRUE
AAGCTGA->T	AGCTG->T	GCT->T	C->T	336	60	41	19	TRUE
AAGCTGC->A	AGCTG->A	GCT->A	C->A	74	14	17	10	TRUE
AAGCTGC->G	AGCTG->G	GCT->G	C->G	86	23	11	5	TRUE
AAGCTGC->T	AGCTG->T	GCT->T	C->T	209	36	33	19	TRUE
AAGCTGG->A	AGCTG->A	GCT->A	C->A	128	24	18	12	TRUE
AAGCTGG->G	AGCTG->G	GCT->G	C->G	191	32	26	21	TRUE
AAGCTGG->T	AGCTG->T	GCT->T	C->T	313	56	38	32	TRUE
AAGCTGT->A	AGCTG->A	GCT->A	C->A	108	13	20	9	TRUE
AAGCTGT->G	AGCTG->G	GCT->G	C->G	125	17	22	18	TRUE
AAGCTGT->T	AGCTG->T	GCT->T	C->T	308	61	41	27	TRUE
AAGCTTA->A	AGCTT->A	GCT->A	C->A	60	13	11	12	TRUE
AAGCTTA->G	AGCTT->G	GCT->G	C->G	80	23	8	5	TRUE
AAGCTTA->T	AGCTT->T	GCT->T	C->T	281	65	46	41	TRUE
AAGCTTC->A	AGCTT->A	GCT->A	C->A	110	17	12	14	TRUE
AAGCTTC->G	AGCTT->G	GCT->G	C->G	69	8	13	5	TRUE
AAGCTTC->T	AGCTT->T	GCT->T	C->T	347	68	39	31	TRUE
AAGCTTG->A	AGCTT->A	GCT->A	C->A	58	8	7	2	TRUE
AAGCTTG->G	AGCTT->G	GCT->G	C->G	80	18	8	2	TRUE
AAGCTTG->T	AGCTT->T	GCT->T	C->T	253	50	33	21	TRUE
TTTCCTT->T	TTCCT->T	TCC->T	C->T	1288	471	209	149	TRUE
TTTCCTT->G	TTCCT->G	TCC->G	C->G	272	39	55	24	TRUE
TTTCCTT->A	TTCCT->A	TCC->A	C->A	243	57	46	22	TRUE
GTTCCTT->T	TTCCT->T	TCC->T	C->T	364	115	50	38	TRUE
GTTCCTT->G	TTCCT->G	TCC->G	C->G	90	20	13	8	TRUE
GTTCCTT->A	TTCCT->A	TCC->A	C->A	88	18	13	10	TRUE
CTTCCTT->T	TTCCT->T	TCC->T	C->T	1733	602	330	209	TRUE
CTTCCTT->G	TTCCT->G	TCC->G	C->G	206	44	34	19	TRUE
CTTCCTT->A	TTCCT->A	TCC->A	C->A	203	51	44	29	TRUE
ATTCCTT->T	TTCCT->T	TCC->T	C->T	509	190	58	57	TRUE
ATTCCTT->G	TTCCT->G	TCC->G	C->G	177	25	33	16	TRUE
ATTCCTT->A	TTCCT->A	TCC->A	C->A	223	47	36	22	TRUE
TGTCCTT->T	GTCCT->T	TCC->T	C->T	500	154	71	49	TRUE
TGTCCTT->G	GTCCT->G	TCC->G	C->G	147	23	19	17	TRUE
TGTCCTT->A	GTCCT->A	TCC->A	C->A	168	38	26	24	TRUE
GGTCCTT->T	GTCCT->T	TCC->T	C->T	171	59	34	17	TRUE
GGTCCTT->G	GTCCT->G	TCC->G	C->G	51	10	8	2	FALSE
GGTCCTT->A	GTCCT->A	TCC->A	C->A	51	14	7	8	TRUE
CGTCCTT->T	GTCCT->T	TCC->T	C->T	45	6	5	3	FALSE
CGTCCTT->G	GTCCT->G	TCC->G	C->G	10	1	0	0	FALSE
CGTCCTT->A	GTCCT->A	TCC->A	C->A	10	4	3	0	FALSE
AGTCCTT->T	GTCCT->T	TCC->T	C->T	301	91	37	39	TRUE
AGTCCTT->G	GTCCT->G	TCC->G	C->G	95	14	12	8	TRUE
AGTCCTT->A	GTCCT->A	TCC->A	C->A	127	37	26	14	TRUE
TCTCCTT->T	CTCCT->T	TCC->T	C->T	891	252	127	105	TRUE
TCTCCTT->G	CTCCT->G	TCC->G	C->G	213	51	36	17	TRUE
TCTCCTT->A	CTCCT->A	TCC->A	C->A	158	21	30	21	TRUE
GCTCCTT->T	CTCCT->T	TCC->T	C->T	318	80	54	34	TRUE
GCTCCTT->G	CTCCT->G	TCC->G	C->G	97	17	15	12	TRUE
GCTCCTT->A	CTCCT->A	TCC->A	C->A	82	16	12	6	TRUE
CCTCCTT->T	CTCCT->T	TCC->T	C->T	626	163	103	71	TRUE
CCTCCTT->G	CTCCT->G	TCC->G	C->G	143	27	24	17	TRUE
CCTCCTT->A	CTCCT->A	TCC->A	C->A	114	15	17	12	TRUE
ACTCCTT->T	CTCCT->T	TCC->T	C->T	293	97	49	33	TRUE
ACTCCTT->G	CTCCT->G	TCC->G	C->G	117	20	20	8	TRUE
ACTCCTT->A	CTCCT->A	TCC->A	C->A	112	20	20	7	TRUE
TATCCTT->T	ATCCT->T	TCC->T	C->T	367	90	41	37	TRUE
TATCCTT->G	ATCCT->G	TCC->G	C->G	155	24	23	19	TRUE
TATCCTT->A	ATCCT->A	TCC->A	C->A	233	44	31	25	TRUE
GATCCTT->T	ATCCT->T	TCC->T	C->T	172	62	21	10	TRUE
GATCCTT->G	ATCCT->G	TCC->G	C->G	91	6	13	5	TRUE
GATCCTT->A	ATCCT->A	TCC->A	C->A	125	19	22	18	TRUE
CATCCTT->T	ATCCT->T	TCC->T	C->T	382	127	56	36	TRUE
CATCCTT->G	ATCCT->G	TCC->G	C->G	124	18	20	7	TRUE
CATCCTT->A	ATCCT->A	TCC->A	C->A	163	38	17	14	TRUE
AATCCTT->T	ATCCT->T	TCC->T	C->T	331	124	44	41	TRUE
AATCCTT->G	ATCCT->G	TCC->G	C->G	154	23	22	10	TRUE
AATCCTT->A	ATCCT->A	TCC->A	C->A	254	49	40	26	TRUE
TTGCCTT->T	TGCCT->T	GCC->T	C->T	785	166	133	71	TRUE
TTGCCTT->G	TGCCT->G	GCC->G	C->G	124	27	14	13	TRUE
TTGCCTT->A	TGCCT->A	GCC->A	C->A	194	40	27	19	TRUE
GTGCCTT->T	TGCCT->T	GCC->T	C->T	422	86	55	43	TRUE
GTGCCTT->G	TGCCT->G	GCC->G	C->G	101	18	11	4	TRUE
GTGCCTT->A	TGCCT->A	GCC->A	C->A	186	40	31	12	TRUE
CTGCCTT->T	TGCCT->T	GCC->T	C->T	832	179	121	79	TRUE
CTGCCTT->G	TGCCT->G	GCC->G	C->G	125	25	17	14	TRUE
CTGCCTT->A	TGCCT->A	GCC->A	C->A	281	48	46	39	TRUE
ATGCCTT->T	TGCCT->T	GCC->T	C->T	808	181	105	66	TRUE
ATGCCTT->G	TGCCT->G	GCC->G	C->G	251	25	31	6	TRUE
ATGCCTT->A	TGCCT->A	GCC->A	C->A	306	74	45	44	TRUE
TGGCCTT->T	GGCCT->T	GCC->T	C->T	548	115	80	44	TRUE
TGGCCTT->G	GGCCT->G	GCC->G	C->G	126	16	15	15	TRUE
TGGCCTT->A	GGCCT->A	GCC->A	C->A	235	45	35	27	TRUE
GGGCCTT->T	GGCCT->T	GCC->T	C->T	321	49	44	34	TRUE
GGGCCTT->G	GGCCT->G	GCC->G	C->G	58	10	14	5	TRUE
GGGCCTT->A	GGCCT->A	GCC->A	C->A	162	37	36	17	TRUE
CGGCCTT->T	GGCCT->T	GCC->T	C->T	65	12	7	3	TRUE
CGGCCTT->G	GGCCT->G	GCC->G	C->G	27	5	1	1	FALSE
CGGCCTT->A	GGCCT->A	GCC->A	C->A	29	6	1	0	FALSE
AGGCCTT->T	GGCCT->T	GCC->T	C->T	546	88	70	49	TRUE
AGGCCTT->G	GGCCT->G	GCC->G	C->G	190	26	16	17	TRUE
AGGCCTT->A	GGCCT->A	GCC->A	C->A	309	66	52	36	TRUE
TCGCCTT->T	CGCCT->T	GCC->T	C->T	60	8	6	7	TRUE
TCGCCTT->G	CGCCT->G	GCC->G	C->G	10	0	2	0	FALSE
TCGCCTT->A	CGCCT->A	GCC->A	C->A	18	3	0	3	FALSE
GCGCCTT->T	CGCCT->T	GCC->T	C->T	25	8	4	5	FALSE
GCGCCTT->G	CGCCT->G	GCC->G	C->G	6	1	0	0	FALSE
GCGCCTT->A	CGCCT->A	GCC->A	C->A	18	0	4	0	FALSE
CCGCCTT->T	CGCCT->T	GCC->T	C->T	97	25	20	8	TRUE
CCGCCTT->G	CGCCT->G	GCC->G	C->G	12	3	1	0	FALSE
CCGCCTT->A	CGCCT->A	GCC->A	C->A	28	4	3	3	FALSE
ACGCCTT->T	CGCCT->T	GCC->T	C->T	58	15	8	7	TRUE
ACGCCTT->G	CGCCT->G	GCC->G	C->G	13	2	3	0	FALSE
ACGCCTT->A	CGCCT->A	GCC->A	C->A	21	7	2	3	FALSE
TAGCCTT->T	AGCCT->T	GCC->T	C->T	336	60	33	24	TRUE
TAGCCTT->G	AGCCT->G	GCC->G	C->G	208	28	30	18	TRUE
TAGCCTT->A	AGCCT->A	GCC->A	C->A	249	55	36	19	TRUE
GAGCCTT->T	AGCCT->T	GCC->T	C->T	263	45	30	29	TRUE
GAGCCTT->G	AGCCT->G	GCC->G	C->G	321	50	38	24	TRUE
GAGCCTT->A	AGCCT->A	GCC->A	C->A	321	54	36	26	TRUE
CAGCCTT->T	AGCCT->T	GCC->T	C->T	504	92	74	38	TRUE
CAGCCTT->G	AGCCT->G	GCC->G	C->G	422	68	57	40	TRUE
CAGCCTT->A	AGCCT->A	GCC->A	C->A	378	76	68	31	TRUE
TTCCCTT->T	TCCCT->T	CCC->T	C->T	953	178	115	71	TRUE
TTCCCTT->G	TCCCT->G	CCC->G	C->G	129	27	24	14	TRUE
TTCCCTT->A	TCCCT->A	CCC->A	C->A	144	33	31	17	TRUE
GTCCCTT->T	TCCCT->T	CCC->T	C->T	287	71	31	35	TRUE
GTCCCTT->G	TCCCT->G	CCC->G	C->G	58	8	11	4	TRUE
GTCCCTT->A	TCCCT->A	CCC->A	C->A	54	11	5	6	TRUE
CTCCCTT->T	TCCCT->T	CCC->T	C->T	584	125	97	54	TRUE
CTCCCTT->G	TCCCT->G	CCC->G	C->G	93	22	10	14	TRUE
CTCCCTT->A	TCCCT->A	CCC->A	C->A	94	31	22	20	TRUE
ATCCCTT->T	TCCCT->T	CCC->T	C->T	461	101	55	50	TRUE
ATCCCTT->G	TCCCT->G	CCC->G	C->G	122	29	14	10	TRUE
ATCCCTT->A	TCCCT->A	CCC->A	C->A	139	30	20	19	TRUE
TGCCCTT->T	GCCCT->T	CCC->T	C->T	395	97	49	29	TRUE
TGCCCTT->G	GCCCT->G	CCC->G	C->G	94	18	14	4	TRUE
TGCCCTT->A	GCCCT->A	CCC->A	C->A	95	9	15	11	TRUE
GGCCCTT->T	GCCCT->T	CCC->T	C->T	193	46	36	15	TRUE
GGCCCTT->G	GCCCT->G	CCC->G	C->G	30	12	5	2	FALSE
GGCCCTT->A	GCCCT->A	CCC->A	C->A	53	5	13	3	FALSE
CGCCCTT->T	GCCCT->T	CCC->T	C->T	36	5	5	4	FALSE
CGCCCTT->G	GCCCT->G	CCC->G	C->G	5	1	2	0	FALSE
CGCCCTT->A	GCCCT->A	CCC->A	C->A	12	2	3	1	FALSE
AGCCCTT->T	GCCCT->T	CCC->T	C->T	332	74	50	30	TRUE
[truncated: 22,577 more rows]
