# Supplementary material for: Signals of Variation in Human Mutation Rate at Multiple Levels of Sequence Context
Source: Mol Biol Evol. 2019 Feb 7;36(5):955–65. doi: 10.1093/molbev/msz023 (PMC6501879; doi:10.1093/molbev/msz023)
Supplement: Supplementary Data [file msz023_supp.zip › supplemetary_table_2A.xls]

## Sheet: supplemetary_table_2A
Context	1-mer	Counts in AFR	Counts in EUR	Counts in EAS	Counts in SAS	Total Contexts in Genome	p Ordered
TCC->T	C->T	129676	37083	36252	43951	36353375	0
ACC->T	C->T	135088	29880	35002	40890	27232936	3.17235e-308
TCT->T	C->T	144254	30975	39522	43187	53901965	2.86812e-196
GAT->T	A->T	47152	9181	15883	15054	32639443	5.36134e-111
ACC->A	C->A	76646	14684	24481	23819	27232936	1.2486e-98
CCC->T	C->T	133143	26025	35129	38511	29596303	2.15437e-69
ACA->T	C->T	227803	39876	58806	62287	49068188	2.90492e-60
TCA->T	C->T	134514	26126	36472	38964	47559703	9.74331e-52
ACT->T	C->T	157475	29610	41237	44484	38521791	3.14214e-51
TCG->T	C->T	202752	37854	58472	60351	4755595	1.55653e-49
ACG->T	C->T	331572	61298	95484	97290	5466725	2.09002e-48
GCG->T	C->T	230676	42837	66845	67786	4629823	3.75621e-45
GCT->T	C->T	136895	25668	40513	40199	32505527	1.79108e-40
GAC->T	A->T	21353	4012	7135	6569	22283502	6.49689e-40
GCC->T	C->T	123557	24160	35281	35857	26477176	1.09562e-37
TAA->T	A->T	44996	7425	11763	11167	51436869	6.22228e-36
CAC->G	A->G	93424	15954	24869	24129	35223462	7.05589e-33
CCG->T	C->T	283441	51819	80718	82539	5456747	8.58733e-32
CCA->T	C->T	150198	25782	39701	40877	43395955	3.03566e-27
GCC->A	C->A	50331	9473	15160	15163	26477176	8.04291e-25
AAT->C	A->C	39271	6766	10061	9987	62583026	4.6793e-21
TAT->C	A->C	30777	5052	7815	7876	52330776	1.24423e-20
AAC->C	A->C	25491	4187	6983	6233	35387385	1.60703e-20
TCC->A	C->A	45283	8633	13560	13539	36353375	5.47975e-20
GCG->G	C->G	8566	1293	1981	2092	4629823	8.10963e-20
CCC->A	C->A	42621	7865	12635	12894	29596303	3.44556e-19
ACG->G	C->G	11790	1875	2784	2990	5466725	5.93795e-18
CCC->G	C->G	42484	7948	12785	12621	29596303	8.57632e-18
CCG->A	C->A	13750	2113	3404	3518	5456747	3.52938e-17
AAC->T	A->T	26224	4855	8177	7491	35387385	6.63834e-16
CAA->G	A->G	92280	15948	24851	24233	46652083	1.43199e-15
GCA->G	C->G	28348	4668	7328	7309	33966991	2.77906e-15
GCT->G	C->G	36027	6006	9464	9345	32505527	1.45366e-14
ACG->A	C->A	16843	2631	4298	4463	5466725	8.67475e-14
CAG->G	A->G	126309	22348	34250	33575	46920232	9.6287e-14
CAC->C	A->C	30664	5807	9342	8487	35223462	1.15669e-13
CAC->T	A->T	25071	4410	7705	6968	35223462	3.46335e-13
ACT->G	C->G	57217	10078	14942	15356	38521791	6.25808e-13
TAA->G	A->G	101852	19357	29282	29188	51436869	2.35876e-12
ACA->G	C->G	56643	9806	14938	15073	49068188	2.60481e-12
AAG->G	A->G	94458	16181	25713	25160	48358056	4.20136e-12
AAA->G	A->G	131501	23113	35985	35115	94426158	1.93362e-11
TAT->T	A->T	46598	8003	13270	12220	52330776	9.49217e-11
TAC->C	A->C	14008	2261	4055	3613	27394487	4.54704e-10
GAT->C	A->C	18272	3023	4729	4733	32639443	5.68607e-10
TCT->G	C->G	89805	15906	24093	24195	53901965	1.76168e-09
GCC->G	C->G	30613	5203	8066	8056	26477176	2.27796e-09
AAA->C	A->C	76433	13224	20753	20349	94426158	3.41875e-09
AAA->T	A->T	46026	7814	12501	12147	94426158	9.30525e-09
TAA->C	A->C	33289	5635	9003	8767	51436869	2.37432e-08
GAA->T	A->T	21944	4033	6633	6465	48239596	5.92974e-08
CAT->T	A->T	53754	9725	15832	15420	45194009	8.63497e-08
CAT->G	A->G	246785	45611	70204	68781	45194009	6.10453e-07
GAA->G	A->G	73878	12749	20416	19784	48239596	6.16111e-07
GAG->G	A->G	62177	10959	16722	16776	39407836	7.31695e-07
CAG->C	A->C	36274	6838	10652	10196	46920232	6.11122e-06
GAC->G	A->G	51081	8741	13961	14091	22283502	1.02754e-05
AAC->G	A->G	97653	17024	27190	26423	35387385	1.58634e-05
AAT->G	A->G	235890	41572	65565	64446	62583026	2.75806e-05
GCA->A	C->A	61635	10706	16687	16962	33966991	3.02866e-05
GAG->T	A->T	21180	4032	6260	6093	39407836	0.000149101
GAC->C	A->C	11667	2009	3156	2992	22283502	0.000420493
TAC->T	A->T	16114	2888	4779	4465	27394487	0.000503938
