# Supplementary material for: Signals of Variation in Human Mutation Rate at Multiple Levels of Sequence Context
Source: Mol Biol Evol. 2019 Feb 7;36(5):955–65. doi: 10.1093/molbev/msz023 (PMC6501879; doi:10.1093/molbev/msz023)
Supplement: Supplementary Data [file msz023_supp.zip › supplemetary_table_2B.xls]

## Sheet: supplemetary_table_2B
Context	3-mer	1-mer	Counts in AFR	Counts in EUR	Counts in EAS	Counts in SAS	Total Contexts in Genome	p Ordered
TTCCT->T	TCC->T	C->T	17632	5545	4914	6135	4749286	1.70391e-296
TTCCA->T	TCC->T	C->T	11237	3643	3149	4080	4060056	7.12062e-222
TTCCC->T	TCC->T	C->T	12975	3815	3705	4489	3022090	5.36222e-160
ATCCA->T	TCC->T	C->T	7697	2410	2056	2693	2746935	1.37879e-134
ATCCT->T	TCC->T	C->T	9263	2729	2570	3134	2689746	2.07851e-116
CTCCT->T	TCC->T	C->T	16934	4347	4754	5394	3905593	1.21861e-94
CTCCA->T	TCC->T	C->T	9894	2719	2769	3443	3473211	1.44815e-93
ATCCC->T	TCC->T	C->T	8545	2412	2395	2907	2200215	2.19377e-88
GTCCT->T	TCC->T	C->T	6995	1943	1953	2254	1817264	3.01525e-63
CTCCC->T	TCC->T	C->T	13860	3415	3936	4434	3374302	3.63067e-60
GTCCC->T	TCC->T	C->T	6501	1732	1796	2222	1498356	1.37618e-52
GTCCA->T	TCC->T	C->T	4856	1360	1359	1612	1603446	2.37175e-47
AACCA->T	ACC->T	C->T	11439	2634	2827	3461	2849242	1.68391e-41
TTCTT->T	TCT->T	C->T	16122	3749	4494	4696	6585104	2.35199e-41
TTAAA->T	TAA->T	A->T	20166	3211	4964	4742	6664514	8.74073e-38
AACCT->T	ACC->T	C->T	13184	2924	3246	3858	2569245	3.58369e-36
TTCTC->T	TCT->T	C->T	13189	3052	3622	4009	4500417	4.06103e-35
AACCC->T	ACC->T	C->T	10140	2305	2621	3198	2033209	4.38077e-32
TACCT->T	ACC->T	C->T	10907	2493	2889	3408	2073043	7.52639e-32
AGATC->T	GAT->T	A->T	3516	736	1351	1274	2114224	6.59798e-28
ATCTT->T	TCT->T	C->T	8733	2042	2385	2667	3571825	3.81712e-26
TACCA->T	ACC->T	C->T	10265	2274	2651	3157	2176463	2.78056e-25
CACCA->T	ACC->T	C->T	14929	3223	3943	4502	3306954	4.57104e-25
TTCCG->T	TCC->T	C->T	802	289	251	324	302563	1.48898e-24
GGCTT->T	GCT->T	C->T	9825	1789	3370	2834	2143644	2.47461e-24
CACCT->T	ACC->T	C->T	16459	3493	4320	4899	2849975	2.06317e-23
GACCT->T	ACC->T	C->T	8700	1943	2234	2617	1758367	4.1626e-22
TTCTG->T	TCT->T	C->T	10298	2283	2791	3170	4555153	3.15963e-21
CACCC->A	ACC->A	C->A	6770	1267	2286	2242	2137263	2.29304e-19
TTATT->T	TAT->T	A->T	8644	1462	2549	1979	6957662	7.29068e-19
TACCC->T	ACC->T	C->T	8256	1812	2181	2568	1329593	3.15313e-18
GGCCC->T	GCC->T	C->T	7208	1395	2470	2228	1314132	9.4911e-18
CACCC->T	ACC->T	C->T	12359	2653	3310	3662	2137263	1.52384e-17
AACCC->A	ACC->A	C->A	8582	1709	2859	2696	2033209	1.55035e-17
ACCCA->T	CCC->T	C->T	11075	2179	2632	3011	2682370	5.10999e-17
GGCTG->T	GCT->T	C->T	10307	1838	3390	3039	3398805	2.15424e-16
GACCC->T	ACC->T	C->T	6183	1365	1567	1895	1227857	2.23033e-16
GACCA->T	ACC->T	C->T	7897	1720	2048	2366	1865251	9.15702e-16
CTCCG->T	TCC->T	C->T	1233	362	338	399	477164	1.40106e-15
CCCCT->G	CCC->G	C->G	5389	1097	1826	1766	2025808	2.82425e-15
AGATT->T	GAT->T	A->T	4750	921	1657	1526	3403627	4.73314e-15
TACAT->T	ACA->T	C->T	20674	3582	5097	5433	3371850	5.85595e-15
ACACC->G	CAC->G	A->G	5383	846	1232	1244	1947175	6.02387e-15
GGCTC->T	GCT->T	C->T	9323	1727	3078	2791	2083356	8.72681e-15
ATCCG->T	TCC->T	C->T	796	237	182	278	261324	1.77482e-14
GTCTC->T	TCT->T	C->T	7480	1622	2011	2312	2661043	1.05919e-13
TTCTA->T	TCT->T	C->T	8623	1900	2488	2586	3765012	1.09477e-13
GACCC->A	ACC->A	C->A	4594	873	1541	1528	1227857	7.61406e-13
ATCTC->T	TCT->T	C->T	9033	1933	2495	2770	3110586	9.36412e-13
GGCTA->T	GCT->T	C->T	5989	1099	2026	1747	1560474	1.4913e-12
GGCCT->T	GCC->T	C->T	11041	2130	3556	3220	2113418	1.54554e-12
TGATC->T	GAT->T	A->T	2893	601	1016	990	2130705	2.09637e-12
CCCCA->T	CCC->T	C->T	11990	2291	2916	3286	2819781	3.02687e-12
AACCT->A	ACC->A	C->A	11197	2112	3541	3455	2569245	4.70188e-12
CCACC->G	CAC->G	A->G	7322	1175	1739	1807	2913881	5.28487e-12
AAACC->C	AAC->C	A->C	3051	553	957	667	2971882	1.0238e-11
GCACT->C	CAC->C	A->C	2823	610	997	926	2139539	1.29932e-11
ATATA->C	TAT->C	A->C	2772	397	603	640	6045756	2.51519e-11
AAAAA->T	AAA->T	A->T	9734	1592	2494	2359	16034992	3.19803e-11
GTCTT->T	TCT->T	C->T	6995	1539	1971	2088	2769272	4.08934e-11
AACCA->A	ACC->A	C->A	8185	1593	2646	2507	2849242	4.43235e-11
ATCTG->T	TCT->T	C->T	6445	1396	1769	2000	2880953	5.11918e-11
TACTT->T	ACT->T	C->T	13745	2780	3591	3881	2984953	9.50067e-11
TCCCA->T	CCC->T	C->T	15253	3045	3976	4370	4183397	1.06194e-10
GGATT->T	GAT->T	A->T	3247	628	1122	1068	2607961	1.71416e-10
GGATC->T	GAT->T	A->T	2244	474	774	794	1366227	1.87329e-10
AACTG->T	ACT->T	C->T	9810	1807	2348	2630	2821060	1.88663e-10
TCCCT->T	CCC->T	C->T	15008	2906	3963	4536	3160713	2.46341e-10
TTATT->C	TAT->C	A->C	4704	707	1132	1128	6957662	4.04204e-10
CTCTT->T	TCT->T	C->T	13915	2730	3606	4092	3793053	4.49045e-10
AGATA->T	GAT->T	A->T	5111	955	1705	1576	3223213	7.39099e-10
TACCC->A	ACC->A	C->A	4160	852	1401	1300	1329593	9.13319e-10
AGCCA->A	GCC->A	C->A	6472	1277	2095	2013	3450341	1.0026e-09
CCACT->T	CAC->T	A->T	2379	435	850	646	2749937	1.12317e-09
TGCCC->T	GCC->T	C->T	14351	2893	3887	4248	2255631	2.16844e-09
TGATT->T	GAT->T	A->T	4207	798	1423	1304	3691477	2.24505e-09
AACAT->T	ACA->T	C->T	22262	3975	5633	6200	4139173	2.84266e-09
CCCAG->T	CCA->T	C->T	15183	2517	4007	3867	4277182	8.6044e-09
GAAAG->G	AAA->G	A->G	5643	947	1353	1370	3926785	9.91287e-09
TTCAT->T	TCA->T	C->T	11848	2368	3136	3507	4499220	1.06675e-08
CTAAA->G	TAA->G	A->G	11600	2278	3608	3404	3436731	1.14942e-08
TCACC->G	CAC->G	A->G	5445	822	1361	1349	2394418	1.35804e-08
TAAAA->T	AAA->T	A->T	4325	641	1034	1088	8239789	1.42904e-08
GGATG->T	GAT->T	A->T	3959	726	1324	1237	2114268	2.58201e-08
TGCCA->T	GCC->T	C->T	14765	2973	4158	4417	2916180	2.64116e-08
CACGA->T	ACG->T	C->T	22693	4407	6664	6762	424018	3.23831e-08
TACAG->T	ACA->T	C->T	17350	2835	4500	4723	2991137	4.24115e-08
ATATT->C	TAT->C	A->C	1885	275	418	416	5864538	5.00227e-08
TCAGC->G	CAG->G	A->G	6552	1087	1651	1585	2779970	5.46257e-08
CAATG->G	AAT->G	A->G	34553	5814	9601	9246	2690430	5.58676e-08
CACCG->T	ACC->T	C->T	1862	454	506	526	455150	5.83237e-08
TTCAA->T	TCA->T	C->T	9223	1902	2535	2759	4432754	6.46332e-08
ATAAA->T	TAA->T	A->T	6159	1025	1553	1480	7247812	7.23656e-08
CACAT->T	ACA->T	C->T	19822	3402	5105	5239	3514030	1.0503e-07
GACAA->T	ACA->T	C->T	7952	1475	1925	2204	2398986	1.09957e-07
TGCCT->T	GCC->T	C->T	20432	4045	5607	5888	3693144	1.15618e-07
CAATT->G	AAT->G	A->G	30649	5194	8519	8112	3252923	1.2421e-07
AACGC->T	ACG->T	C->T	16026	3001	4671	4924	231658	1.67721e-07
AGACT->T	GAC->T	A->T	3061	602	1049	931	2708077	1.81497e-07
TGATA->T	GAT->T	A->T	3522	712	1178	1094	2753253	1.95308e-07
CTCAT->T	TCA->T	C->T	15609	3053	4241	4652	3086436	2.34732e-07
CACTG->T	ACT->T	C->T	13379	2311	3344	3646	3479617	2.6959e-07
GACTT->T	ACT->T	C->T	8777	1671	2173	2443	2272913	2.77114e-07
TTCGA->T	TCG->T	C->T	16657	3213	4828	5069	344827	3.00985e-07
GGCCA->T	GCC->T	C->T	10323	2021	3204	2963	2416477	3.11688e-07
GACGG->G	ACG->G	C->G	682	94	116	143	391688	3.43513e-07
CTCTC->T	TCT->T	C->T	12171	2435	3332	3616	3238778	5.36072e-07
GTCAT->T	TCA->T	C->T	5661	1206	1554	1683	2024528	6.25573e-07
ACCAT->T	CCA->T	C->T	11033	1862	2754	2967	2816957	7.41189e-07
CCCAC->G	CCA->G	C->G	2909	604	979	894	2441879	7.85261e-07
CCCGG->A	CCG->A	C->A	1702	223	393	411	644143	1.00861e-06
GTACA->C	TAC->C	A->C	668	86	246	169	1729228	1.03627e-06
CTACA->G	TAC->G	A->G	10497	1984	3256	2939	2328227	1.0852e-06
GCAAT->G	CAA->G	A->G	4738	769	1184	1144	2312206	1.48547e-06
CACAG->T	ACA->T	C->T	14693	2452	3819	3861	3425659	1.5185e-06
GGCGT->T	GCG->T	C->T	19395	3541	5817	5715	483375	1.77996e-06
TACCA->A	ACC->A	C->A	4248	808	1358	1355	2176463	1.96229e-06
ATCTA->T	TCT->T	C->T	5767	1212	1540	1625	2511551	1.98518e-06
AGATG->T	GAT->T	A->T	5598	1072	1795	1693	3333675	2.11489e-06
ATCCC->A	TCC->A	C->A	4631	948	1407	1483	2200215	2.39135e-06
TCCCC->T	CCC->T	C->T	11597	2322	3212	3445	2232772	2.85854e-06
TTCGG->T	TCG->T	C->T	14929	2826	4392	4536	269402	3.05609e-06
AAAAA->G	AAA->G	A->G	24224	4231	6641	6307	16034992	3.4744e-06
TTATA->G	TAT->G	A->G	19763	3839	5835	5725	4451853	4.35204e-06
AAATA->C	AAT->C	A->C	5710	993	1393	1443	8524018	5.25498e-06
TCCAG->T	CCA->T	C->T	11728	1948	3016	3097	3398494	5.61787e-06
AACAA->A	ACA->A	C->A	13692	2426	3702	3477	4928136	5.62839e-06
TGCTC->T	GCT->T	C->T	12911	2537	3634	3886	2248381	5.87294e-06
CCCCC->G	CCC->G	C->G	3592	715	1111	1177	1457287	6.21016e-06
AGACA->T	GAC->T	A->T	3546	618	1152	1089	3748924	6.59831e-06
TGCTG->G	GCT->G	C->G	3210	523	785	754	3557614	6.75396e-06
GTCTG->T	TCT->T	C->T	4674	974	1247	1413	2069693	7.57924e-06
GCCGG->A	CCG->A	C->A	1137	164	240	251	422762	7.77796e-06
CCCCT->A	CCC->A	C->A	3534	693	1105	1154	2025808	7.8779e-06
AACAG->T	ACA->T	C->T	14170	2433	3618	3817	3329955	9.68009e-06
GCAAG->G	CAA->G	A->G	3793	576	974	929	2067539	9.69832e-06
GACCT->A	ACC->A	C->A	5327	1055	1672	1637	1758367	1.01073e-05
AAAAA->C	AAA->C	A->C	14794	2538	3913	3827	16034992	1.22305e-05
GACTG->T	ACT->T	C->T	6241	1161	1521	1704	1868116	1.23209e-05
ATCCA->A	TCC->A	C->A	4869	995	1494	1516	2746935	1.24062e-05
TCACT->G	CAC->G	A->G	8637	1445	2257	2181	3497722	1.28395e-05
TACCG->T	ACC->T	C->T	785	207	224	251	177508	1.40207e-05
AACGG->T	ACG->T	C->T	19267	3553	5765	5643	278800	1.43894e-05
GGCCT->A	GCC->A	C->A	4567	835	1447	1422	2113418	1.52446e-05
AAACA->C	AAC->C	A->C	4804	758	1281	1178	5867803	1.56355e-05
GACAT->G	ACA->G	C->G	1282	187	311	268	2288239	1.56429e-05
CACAC->T	ACA->T	C->T	15560	2686	3989	4261	3416908	1.71547e-05
ATCGG->T	TCG->T	C->T	9190	1763	2749	2818	191696	1.84402e-05
CACGC->T	ACG->T	C->T	35841	6461	10201	10577	593023	2.02413e-05
TGCAC->T	GCA->T	C->T	10863	2104	3075	3317	2263776	2.07216e-05
GGACC->T	GAC->T	A->T	964	177	347	337	1041394	2.23651e-05
ACAAT->G	CAA->G	A->G	7874	1294	2165	1987	3343846	2.52723e-05
GCCCT->T	CCC->T	C->T	7848	1562	2193	2398	1751683	2.72973e-05
AACAA->T	ACA->T	C->T	16814	3029	4337	4745	4928136	2.82689e-05
TGCGG->T	GCG->T	C->T	18896	3529	5494	5658	326361	2.99056e-05
CAAAT->T	AAA->T	A->T	3238	465	921	870	4496663	3.03431e-05
