# Supplementary material for: Signals of Variation in Human Mutation Rate at Multiple Levels of Sequence Context
Source: Mol Biol Evol. 2019 Feb 7;36(5):955–65. doi: 10.1093/molbev/msz023 (PMC6501879; doi:10.1093/molbev/msz023)
Supplement: Supplementary Data [file msz023_supp.zip › supplemetary_table_2C.xls]

## Sheet: supplemetary_table_2C
Context	5-mer	3-mer	1-mer	Counts in AFR	Counts in EUR	Counts in EAS	Counts in SAS	Total Contexts in Genome	p Ordered
CAAACCC->C	AAACC->C	AAC->C	A->C	127	22	128	12	147988	2.96751e-39
CTTCCTG->T	TTCCT->T	TCC->T	C->T	1370	459	390	507	334027	2.03519e-30
ATTCCTA->T	TTCCT->T	TCC->T	C->T	667	262	177	242	210814	5.63023e-27
CTTCCAT->T	TTCCA->T	TCC->T	C->T	684	271	249	259	243176	6.70677e-26
CTTCCTC->T	TTCCT->T	TCC->T	C->T	1306	429	363	402	333677	1.47398e-25
TTTATTT->T	TTATT->T	TAT->T	A->T	2796	431	808	478	1564570	2.36131e-25
TTTCCTG->T	TTCCT->T	TCC->T	C->T	1699	514	458	570	416945	4.3978e-24
CTTCCTT->T	TTCCT->T	TCC->T	C->T	1881	555	506	635	477623	5.20073e-24
TTTCCTC->T	TTCCT->T	TCC->T	C->T	1436	451	400	495	385961	1.03134e-23
CTTCCCA->T	TTCCC->T	TCC->T	C->T	1177	384	350	424	308849	1.79618e-22
CTTCCCT->T	TTCCC->T	TCC->T	C->T	1293	403	385	495	323401	2.56774e-22
ATTCCTG->T	TTCCT->T	TCC->T	C->T	881	305	266	336	250587	6.49123e-22
TTTAAAA->T	TTAAA->T	TAA->T	A->T	12011	1961	2939	2846	1333324	1.50346e-21
AATCCCA->T	ATCCC->T	TCC->T	C->T	2031	579	561	688	594010	1.53546e-21
CTTCCAA->T	TTCCA->T	TCC->T	C->T	714	256	190	266	265937	1.9583e-21
ATTAAAA->T	TTAAA->T	TAA->T	A->T	3773	496	857	808	805358	2.25395e-21
AAACAAA->A	AACAA->A	ACA->A	C->A	3108	446	766	578	1080815	2.35701e-21
TTTCCTA->T	TTCCT->T	TCC->T	C->T	973	318	264	349	312618	5.75558e-20
TTTCCTT->T	TTCCT->T	TCC->T	C->T	2377	643	675	814	668030	2.93062e-19
CTTCCCC->T	TTCCC->T	TCC->T	C->T	1201	364	291	386	227755	3.26576e-19
GTTCCTG->T	TTCCT->T	TCC->T	C->T	687	244	206	269	167297	3.32406e-19
TTTCCAA->T	TTCCA->T	TCC->T	C->T	1030	319	243	336	413516	8.52095e-19
CTTCCAG->T	TTCCA->T	TCC->T	C->T	754	262	226	280	273957	1.04129e-18
ATTCCCA->T	TTCCC->T	TCC->T	C->T	986	311	247	321	248370	5.11854e-18
CCTCCCA->T	CTCCC->T	TCC->T	C->T	2609	681	750	897	733352	1.12727e-17
TTTCCAG->T	TTCCA->T	TCC->T	C->T	909	292	258	338	357035	1.69498e-17
TTTCCCT->T	TTCCC->T	TCC->T	C->T	1467	431	433	503	387672	3.12534e-17
GTTCCTT->T	TTCCT->T	TCC->T	C->T	737	254	224	256	199790	4.81578e-17
TTTCCAT->T	TTCCA->T	TCC->T	C->T	1209	355	294	380	443713	1.12298e-16
CCTCCAG->T	CTCCA->T	TCC->T	C->T	751	249	223	289	271680	2.07523e-16
AGTACAG->C	GTACA->C	TAC->C	A->C	51	14	55	9	154311	2.36413e-15
ACTAAAA->G	CTAAA->G	TAA->G	A->G	2187	513	833	705	557629	2.6787e-15
CTTCCTA->T	TTCCT->T	TCC->T	C->T	757	252	225	257	208546	2.75172e-15
TTTCCCA->T	TTCCC->T	TCC->T	C->T	1326	374	376	482	368647	8.05268e-15
ATTCCAT->T	TTCCA->T	TCC->T	C->T	993	293	298	388	327121	9.54457e-15
ATTCCTT->T	TTCCT->T	TCC->T	C->T	1178	328	269	383	326298	1.09435e-14
TTTCCAC->T	TTCCA->T	TCC->T	C->T	688	231	201	239	245412	1.13423e-14
CCTCCTG->T	CTCCT->T	TCC->T	C->T	1775	478	460	561	429589	1.61113e-14
TATCCAA->T	ATCCA->T	TCC->T	C->T	503	177	131	185	176715	2.14148e-14
CTTCCAC->T	TTCCA->T	TCC->T	C->T	669	225	198	224	223455	4.08161e-14
CTGCATA->G	TGCAT->G	GCA->G	C->G	72	19	63	12	183976	7.86501e-14
TCTCCTG->T	CTCCT->T	TCC->T	C->T	2542	643	714	836	522781	1.54535e-13
ATTCCAA->T	TTCCA->T	TCC->T	C->T	660	217	183	226	254090	2.3654e-13
TATCCAC->T	ATCCA->T	TCC->T	C->T	399	140	83	131	119723	2.59219e-13
AGTCCCA->T	GTCCC->T	TCC->T	C->T	1042	307	281	345	281308	3.70228e-13
GTTCCAT->T	TTCCA->T	TCC->T	C->T	526	168	133	217	172695	4.26733e-13
TATCCTT->T	ATCCT->T	TCC->T	C->T	773	238	196	263	220857	5.08084e-13
AATCCAA->T	ATCCA->T	TCC->T	C->T	505	175	142	187	233579	5.35349e-13
AATCCAG->T	ATCCA->T	TCC->T	C->T	565	189	160	211	229867	7.99191e-13
ATTCCAC->T	TTCCA->T	TCC->T	C->T	457	162	139	179	167810	9.72889e-13
ACTCCAG->T	CTCCA->T	TCC->T	C->T	1025	289	284	384	435926	1.15854e-12
ATTCCAG->T	TTCCA->T	TCC->T	C->T	655	184	188	288	259554	1.82506e-12
GTTCCCA->T	TTCCC->T	TCC->T	C->T	629	209	210	205	154298	2.27747e-12
GATCCAG->T	ATCCA->T	TCC->T	C->T	355	128	83	134	125516	2.40408e-12
TATCCAG->T	ATCCA->T	TCC->T	C->T	532	182	154	183	188835	2.52209e-12
GTTCCTC->T	TTCCT->T	TCC->T	C->T	515	177	146	176	133897	2.73834e-12
AATCCTG->T	ATCCT->T	TCC->T	C->T	611	196	168	219	188736	1.07416e-11
CCTCCTC->T	CTCCT->T	TCC->T	C->T	1342	366	378	448	292192	3.60601e-11
TATATAT->G	ATATA->G	TAT->G	A->G	7093	1181	1710	1724	1411915	3.73988e-11
ATTCCTC->T	TTCCT->T	TCC->T	C->T	797	238	223	281	208782	5.10463e-11
AGTCCAA->T	GTCCA->T	TCC->T	C->T	413	142	105	146	148999	6.1418e-11
TGTCCTC->T	GTCCT->T	TCC->T	C->T	806	239	211	253	191071	1.15202e-10
TGTCCCT->T	GTCCC->T	TCC->T	C->T	853	250	233	286	211838	1.51889e-10
TATCCTA->T	ATCCT->T	TCC->T	C->T	457	154	123	147	132243	2.14757e-10
TCTCCAT->T	CTCCA->T	TCC->T	C->T	845	242	225	297	289125	2.53123e-10
ATTCCCC->T	TTCCC->T	TCC->T	C->T	659	199	201	253	127398	2.93695e-10
GATCCTC->T	ATCCT->T	TCC->T	C->T	413	135	125	177	138303	2.94124e-10
GTTCCAG->T	TTCCA->T	TCC->T	C->T	501	166	148	176	164305	3.04512e-10
GAACCCG->T	AACCC->T	ACC->T	C->T	382	130	92	132	78845	3.57307e-10
CATCCTC->T	ATCCT->T	TCC->T	C->T	694	211	211	252	195967	3.69352e-10
GTTCCAA->T	TTCCA->T	TCC->T	C->T	467	147	115	177	147168	4.76301e-10
GATCCTG->T	ATCCT->T	TCC->T	C->T	432	146	117	148	125269	4.80149e-10
ATTCCCT->T	TTCCC->T	TCC->T	C->T	897	249	267	338	219461	5.19773e-10
TCTCCAA->T	CTCCA->T	TCC->T	C->T	676	197	193	262	266142	5.89033e-10
AGTCCTG->T	GTCCT->T	TCC->T	C->T	578	185	185	187	159797	9.90958e-10
TGTCCTT->T	GTCCT->T	TCC->T	C->T	1072	293	300	366	284106	1.66914e-09
CATCCTG->T	ATCCT->T	TCC->T	C->T	942	268	273	313	243698	1.69261e-09
GATCCTT->T	ATCCT->T	TCC->T	C->T	375	132	125	121	120395	2.14671e-09
TTTCTTT->T	TTCTT->T	TCT->T	C->T	3381	726	847	832	1443141	3.65426e-09
GATCCAC->T	ATCCA->T	TCC->T	C->T	494	157	129	163	168046	3.80384e-09
TATCCCC->T	ATCCC->T	TCC->T	C->T	466	149	150	183	95502	4.48534e-09
AGGCTTT->T	GGCTT->T	GCT->T	C->T	1174	177	442	339	225673	4.51873e-09
GAACCCA->T	AACCC->T	ACC->T	C->T	1023	280	280	340	209601	4.96126e-09
AATCCTT->T	ATCCT->T	TCC->T	C->T	708	200	177	247	228112	6.39913e-09
TTTCTCA->T	TTCTC->T	TCT->T	C->T	1205	312	298	376	484664	7.04906e-09
AAGATCT->T	AGATC->T	GAT->T	A->T	458	103	209	182	200694	7.35673e-09
CCCCCAA->G	CCCCA->G	CCC->G	C->G	989	220	388	358	171517	7.53053e-09
TGTCCCA->T	GTCCC->T	TCC->T	C->T	668	193	177	236	167566	1.1457e-08
CATCCCT->T	ATCCC->T	TCC->T	C->T	724	212	217	247	198219	1.75402e-08
ATACACA->T	TACAC->T	ACA->T	C->T	2646	429	586	612	371520	1.95337e-08
GTTCCTA->T	TTCCT->T	TCC->T	C->T	371	116	122	163	114394	1.97463e-08
CTTCTTT->T	TTCTT->T	TCT->T	C->T	1304	346	384	397	543907	2.09251e-08
AAACCCT->A	AACCC->A	ACC->A	C->A	1345	291	500	468	257336	2.45139e-08
CATCCCA->T	ATCCC->T	TCC->T	C->T	787	217	194	248	197718	3.92409e-08
AATCCAT->T	ATCCA->T	TCC->T	C->T	617	183	165	196	227133	4.20202e-08
TATACAG->C	ATACA->C	TAC->C	A->C	53	5	40	11	162614	5.16907e-08
TTAAAAA->T	TAAAA->T	AAA->T	A->T	1278	174	270	272	1230389	5.30926e-08
TGTCCTA->T	GTCCT->T	TCC->T	C->T	454	141	113	143	122268	5.54022e-08
TATCCCA->T	ATCCC->T	TCC->T	C->T	623	172	168	238	151806	6.40524e-08
TGTCCAG->T	GTCCA->T	TCC->T	C->T	509	158	155	178	178027	6.92285e-08
TCTCCTT->T	CTCCT->T	TCC->T	C->T	1577	392	432	511	374695	7.51031e-08
CATCCTT->T	ATCCT->T	TCC->T	C->T	796	226	249	267	219679	7.53659e-08
CCCCCTT->G	CCCCT->G	CCC->G	C->G	947	219	335	367	116709	7.6269e-08
TATAATA->T	ATAAT->T	TAA->T	A->T	422	54	78	59	430522	7.99187e-08
TATCCCT->T	ATCCC->T	TCC->T	C->T	606	179	163	193	156921	8.95951e-08
TTTCCCC->T	TTCCC->T	TCC->T	C->T	1747	434	501	553	300448	9.89007e-08
TATATAT->C	ATATA->C	TAT->C	A->C	955	124	195	194	1411915	1.01762e-07
GGTCCCT->T	GTCCC->T	TCC->T	C->T	458	146	142	151	110832	1.06264e-07
TCTCCCA->T	CTCCC->T	TCC->T	C->T	1225	317	356	411	324464	1.08726e-07
CCCACAG->C	CCACA->C	CAC->C	A->C	191	37	105	56	222425	1.12665e-07
CCTCCTT->T	CTCCT->T	TCC->T	C->T	1143	300	310	325	266090	1.24716e-07
AATCTTT->T	ATCTT->T	TCT->T	C->T	715	203	201	194	350172	1.25793e-07
CATCCAG->T	ATCCA->T	TCC->T	C->T	511	153	138	181	176909	1.36103e-07
TATATAT->T	ATATA->T	TAT->T	A->T	1028	132	211	220	1411915	1.62575e-07
TATATTT->T	ATATT->T	TAT->T	A->T	1064	151	227	210	806696	1.7281e-07
TGACCTC->T	GACCT->T	ACC->T	C->T	1489	369	396	473	323128	1.86607e-07
ATTCCGA->T	TTCCG->T	TCC->T	C->T	33	24	9	15	15149	2.23079e-07
AATCCAC->T	ATCCA->T	TCC->T	C->T	384	118	88	125	142337	2.71497e-07
CTACTAT->A	TACTA->A	ACT->A	C->A	123	14	67	26	130328	3.25096e-07
TATCCTG->T	ATCCT->T	TCC->T	C->T	602	178	178	186	162227	3.41072e-07
TATCCAT->T	ATCCA->T	TCC->T	C->T	655	180	176	237	219438	3.41598e-07
ACACACA->T	CACAC->T	ACA->T	C->T	3723	617	857	924	1068867	3.48758e-07
AAGATCA->T	AGATC->T	GAT->T	A->T	514	118	208	209	272783	4.26539e-07
AAACCAT->T	AACCA->T	ACC->T	C->T	1205	293	285	364	303794	5.14699e-07
AATCCTA->T	ATCCT->T	TCC->T	C->T	633	173	151	206	208973	6.18652e-07
TTTCCGA->T	TTCCG->T	TCC->T	C->T	48	29	13	21	22829	6.27927e-07
TGTCCAT->T	GTCCA->T	TCC->T	C->T	679	189	179	224	209366	6.44759e-07
AGACCCT->T	GACCC->T	ACC->T	C->T	892	224	202	247	180844	6.61955e-07
TATATGT->G	ATATG->G	TAT->G	A->G	2846	456	666	667	444773	7.58011e-07
AATCCCT->T	ATCCC->T	TCC->T	C->T	586	161	156	216	168639	7.76013e-07
ATACATA->T	TACAT->T	ACA->T	C->T	2713	462	613	647	422310	9.43933e-07
GGGCTTT->T	GGCTT->T	GCT->T	C->T	659	109	262	176	150715	1.09579e-06
GATCCAA->T	ATCCA->T	TCC->T	C->T	317	103	82	98	106951	1.46072e-06
TGCACTC->C	GCACT->C	CAC->C	A->C	532	144	191	209	350947	1.51457e-06
TCTCCTA->T	CTCCT->T	TCC->T	C->T	799	219	227	239	189497	1.58106e-06
TGGCTAG->T	GGCTA->T	GCT->T	C->T	464	94	202	135	137146	1.69746e-06
TTACCTG->T	TACCT->T	ACC->T	C->T	686	192	190	204	152671	1.76186e-06
