# Supplementary material for: Signals of Variation in Human Mutation Rate at Multiple Levels of Sequence Context
Source: Mol Biol Evol. 2019 Feb 7;36(5):955–65. doi: 10.1093/molbev/msz023 (PMC6501879; doi:10.1093/molbev/msz023)
Supplement: Supplementary Data [file msz023_supp.zip › supplemetary_table_3.xls]

## Sheet: supplemetary_table_3
Context	1-mer	Counts in AFR	Counts in EUR	Counts in EAS	Counts in SAS	Total Contexts in Genome	p Ordered
TCT->T	C->T	79273	22268	12240	8486	53901965	0
CAC->C	A->C	18838	7277	5124	3136	35223462	0
TCC->T	C->T	63636	20876	9148	7079	36353375	0
TAT->T	A->T	32731	9033	6360	4100	52330776	1.74397e-268
ACC->T	C->T	63612	15148	8186	5940	27232936	2.30897e-161
ACA->A	C->A	41343	10407	7271	4579	49068188	1.47071e-160
TCA->A	C->A	25101	6510	4527	2975	47559703	1.13864e-130
AAT->T	A->T	28341	6898	5097	3189	62583026	6.19863e-94
GAG->G	A->G	33660	8053	5565	3834	39407836	3.71835e-79
AAT->G	A->G	111419	18888	14950	9813	62583026	4.30949e-74
CCC->T	C->T	65089	14438	8786	6352	29596303	6.22383e-68
CAA->C	A->C	23315	5538	4145	2569	46652083	1.12723e-61
CAT->G	A->G	120272	21159	16248	10393	45194009	7.11039e-57
CAG->G	A->G	64137	10974	8524	5567	46920232	8.82209e-50
ACT->T	C->T	74977	14372	9526	6671	38521791	1.19405e-45
CCG->T	C->T	141522	25479	19457	12525	5456747	3.2664e-44
ACG->T	C->T	167511	30136	23144	15126	5466725	1.1953e-43
CCC->A	C->A	21990	4950	3846	2450	29596303	1.12506e-36
AAC->G	A->G	46878	8031	6310	3992	35387385	7.87003e-35
TAA->T	A->T	29080	6475	4916	2962	51436869	1.4623e-31
CCA->T	C->T	69889	12527	9394	6243	43395955	1.50723e-31
CAA->G	A->G	45308	7832	6043	3971	46652083	8.63613e-31
AAC->C	A->C	15221	3527	2707	1655	35387385	1.76485e-30
ACA->T	C->T	116750	22012	15909	10624	49068188	2.62242e-30
AAA->T	A->T	30615	6738	5195	3161	94426158	3.76633e-30
GAG->T	A->T	11605	2708	2079	1339	39407836	5.06645e-29
TAT->C	A->C	18786	4214	3302	2024	52330776	1.27966e-28
CAC->T	A->T	14176	3249	2535	1510	35223462	2.22778e-28
TCG->T	C->T	97933	17740	13832	8819	4755595	1.4893e-25
GAC->C	A->C	6599	1513	1308	734	22283502	6.19119e-25
TCC->A	C->A	21227	4465	3656	2345	36353375	7.76939e-24
GAT->T	A->T	22321	4586	3896	2383	32639443	1.44649e-23
CCA->A	C->A	24859	5364	4177	2635	43395955	1.04176e-21
GAC->G	A->G	25804	4440	3411	2341	22283502	2.83997e-18
GCG->G	C->G	5685	1389	998	649	4629823	8.83168e-18
TAC->C	A->C	7827	1680	1485	798	27394487	9.15567e-18
ACT->G	C->G	27643	4844	3694	2393	38521791	1.19692e-17
ACC->A	C->A	37183	7490	6097	3896	27232936	4.69066e-17
CAC->G	A->G	50338	9090	6971	4436	35223462	4.47086e-16
GCG->T	C->T	118967	21935	17078	11151	4629823	4.34009e-15
GAA->G	A->G	41354	8601	6639	4144	48239596	5.16395e-15
TAC->G	A->G	41737	7402	5968	3714	27394487	1.1572e-14
GCC->T	C->T	59263	11933	8117	5481	26477176	3.29796e-14
TCA->T	C->T	62722	12530	8656	5739	47559703	1.66303e-13
CCC->G	C->G	20814	4273	3496	2137	29596303	5.39722e-13
AAA->C	A->C	46042	9299	7385	4510	94426158	2.09026e-12
GAA->T	A->T	10694	2250	1842	1161	48239596	6.23607e-12
TAC->T	A->T	8213	1696	1445	916	27394487	9.53993e-12
GCA->T	C->T	55621	10739	7602	5024	33966991	6.00659e-11
GAC->T	A->T	10352	2002	1804	1063	22283502	5.57327e-10
GAG->C	A->C	12229	2536	2001	1356	39407836	2.57557e-09
GAT->G	A->G	41803	7601	5906	3792	32639443	2.48719e-08
TCT->A	C->A	36397	7208	5814	3679	53901965	2.61209e-08
ACC->G	C->G	16240	2819	2289	1452	27232936	1.64359e-07
AAG->G	A->G	50402	10314	7720	4897	48358056	2.73012e-07
GCT->T	C->T	65571	12755	9138	6225	32505527	7.89315e-07
CCT->A	C->A	19009	3695	3026	2008	41210642	1.51547e-06
TAG->G	A->G	38938	7226	5405	3582	31453274	5.85774e-06
AAA->G	A->G	74632	14401	10697	6799	94426158	2.54588e-05
GCC->A	C->A	23212	4707	3696	2356	26477176	2.56665e-05
AAC->T	A->T	13233	2591	2159	1381	35387385	2.74615e-05
TAA->G	A->G	49496	9181	7113	4496	51436869	2.79617e-05
CAG->C	A->C	17903	3658	2837	1880	46920232	2.97032e-05
TCA->G	C->G	22924	4197	3160	2126	47559703	0.000106279
CCG->G	C->G	7399	1557	1142	814	5456747	0.00014963
CAT->C	A->C	21781	4333	3428	2238	45194009	0.000315531
CCT->T	C->T	87797	16701	12515	8119	41210642	0.00043035
